# Supplementary material for: Multivariate analysis of variegated expression in Neurons: A strategy for unbiased localization of gene function to candidate brain regions in larval zebrafish
Source: PLoS One. 2023 Feb 14;18(2):e0281609. doi: 10.1371/journal.pone.0281609 (PMC9928119; doi:10.1371/journal.pone.0281609)
Supplement: S1 File — (XLSX) [file pone.0281609.s002.xlsx]

## Sheet: Fig_2B
sibling control (n=86)	mutant control (n=21)	mutant neuronal expression (n=33)
100	-33.3333	-100
80	-100	33.3333
100	-100	-100
100	-100	25
100	-100	80
-100	-100	-55.6
100	-100	100
77.8	-100	-100
100	-77.7778	-100
100	-100	-100
0	-100	-60
55.6	-100	-100
100	-77.7778	42.8571
100	-100	-100
100	-100	100
100	-100	100
-71.4286	-100	-75
100	-33.3333	100
100	-100	-33.4
100	33.3333	-11.1111
100	-100	-100
75		66.6667
100		100
77.7778		-100
33.3333		-100
100		-33.3333
80		100
100		100
-33.3333		-40
-100		40
100		-100
33.1334		-100
55.5556		-77.7778
60
100
100
60
100
50
80
40
20
40
-20
100
100
100
100
77.7778
100
100
100
100
100
100
100
80
75
100
80
20
100
100
100
100
100
100
100
80
77.8
100
100
100
100
77.7778
100
100
100
100
-42.8571
100
77.8
100
100
100
100

## Sheet: Fig_3B
WT Larva	diencephalon_dorsal_thalamus	diencephalon_ventral_thalamus	diencephalon_habenula	ganglia_trigeminal_ganglion	ganglia_vagal_ganglia	mesencephalon_tecum_neuropil	mesencephalon_tegmentum	rhombencephalon_cerebellum	rhombencephalon_rhombomere_1	rhombencephalon_rhombomere_2	rhombencephalon_rhombomere_3	rhombencephalon_rhombomere_4	rhombencephalon_rhombomere_5	rhombencephalon_rhombomere_6	telencephalon_olfactory_bulb	telencephalon_pallium
1	0.270206	0.219042	3.02998	0	0	4.9802	0.055931	2.66456	1.3617	0.549844	0.326086	0.164373	0.293397	1.21404	3.11837	3.00238
2	0.179189	0.12783	4.77996	0	0	6.11601	0.0344002	2.77598	1.50733	0.489316	0.201855	0.0447668	0.0694735	0.967405	2.59276	4.83338
3	0.99807	0.75832	1.43466	0.110765	0.171278	4.36464	1.00121	1.67916	1.26252	1.18394	0.993178	0.916192	1.21942	1.63143	2.28467	2.5123
4	0.0935016	0.0497154	0.689743	0	0.0736818	2.63463	0.0890942	0.655153	0.32909	0.350943	0.225053	0.0951324	0.180232	0.654153	0.410438	1.90821
5	0.489545	0.319391	3.78495	0	0.216608	10.5903	0.410248	2.41569	1.2913	0.866215	0.490077	0.383912	0.606015	1.26414	4.92678	6.03814
6	0.431108	0.226112	1.49275	0.0196076	0.173231	4.80472	0.659168	0.742452	0.44957	0.277843	0.26202	0.224842	0.192441	0.522664	2.71631	4.35335
7	0.721837	0.369878	2.00141	0.0188792	0.133512	5.46709	0.798523	1.32368	0.762107	0.622603	0.348318	0.218455	0.275464	0.553773	2.52485	5.1499
8	1.54106	0.926763	2.47216	0.129133	0.334106	7.92172	1.63493	2.00436	1.2604	0.668874	0.520483	0.684051	1.12156	1.89831	4.63157	6.00759
9	0.17206	0.105093	0.814566	0.0563567	0.195331	1.72507	0.0947775	0.665556	0.366133	0.176373	0.115187	0.0927984	0.138942	0.415745	0.757247	0.524721
10	0.131666	0.0939493	0.481686	0.00702428	0.19617	1.9668	0.277432	0.471354	0.261659	0.120038	0.130036	0.0999189	0.0780195	0.211863	0.800588	1.02157
11	0.716406	0.371801	2.26263	0.0308674	0.147219	6.14537	0.833432	1.19761	0.739558	0.532051	0.609877	0.426308	0.413777	0.838719	3.90501	3.74805
12	1.18039	0.576356	2.11382	0.0797996	0.240356	4.20316	1.18351	1.93913	1.18239	0.514083	0.280616	0.29667	0.552563	1.10202	2.44812	3.30798
13	2.03138	1.18458	5.49747	0.0730333	0.20137	9.91191	1.67676	2.21464	1.33294	1.29564	0.818178	0.62851	0.887567	1.75424	5.17121	7.24065
14	0.183628	0.129601	0.65217	0.000782457	0.00399189	1.68835	0.0845979	0.38221	0.233261	0.128405	0.11047	0.087442	0.0888154	0.187548	0.841469	1.02263
15	0.143257	0.104513	3.27543	0	0	4.31709	0.0583864	1.69732	0.912626	0.522107	0.201956	0.0310211	0.0375557	0.904328	3.08213	3.19195
16	0.38526	0.251707	9.53968	0	0	12.3905	0.105563	4.06994	2.15537	1.06291	0.385811	0.0800543	0.119033	1.83262	8.11381	9.98258
17	0.890189	0.755992	8.77379	0	0	10.0164	0.25428	3.51436	1.9426	1.46254	0.578987	0.182237	0.246914	1.91051	9.32615	10.4993
18	0.191356	0.147693	4.40937	0	0	6.71553	0.0601457	3.22547	1.74321	0.744426	0.280451	0.069979	0.113869	1.2612	3.46415	3.93591
19	0.337085	0.105842	4.23293	0	0	9.71562	0.21701	4.08324	2.17416	1.44865	0.610305	0.137753	0.155025	1.93473	4.39346	3.85921
20	1.25978	0.664882	4.2344	0	0	7.69318	0.670595	1.05216	0.603886	0.453034	0.196424	0.0642745	0.0884109	0.581333	5.7634	11.1947
21	1.15981	0.85977	4.08956	0	0	33.1326	1.49293	3.16064	1.91853	1.26889	0.900474	0.857806	1.1153	2.11128	7.69753	5.75995
22	0.637449	0.522497	3.91217	0	0	10.1154	0.238597	2.17555	1.23556	0.567259	0.23167	0.0878099	0.11003	0.678331	5.0881	6.78473
23	0.357155	0.274932	2.70814	0	0	6.49999	0.19862	1.27948	0.755453	0.378869	0.168538	0.0591413	0.0759023	0.507233	3.83433	4.06046
24	0.115868	0.129918	1.66884	0	0	3.38594	0.0271808	1.27246	0.712488	0.22973	0.0735875	0.000180737	0.00044406	0.40153	2.8299	2.99527
25	0.606395	0.574261	3.5602	0.39589	0.779359	11.6174	1.2784	4.03839	2.4357	1.67842	1.30153	1.00986	1.41724	2.97378	7.05818	5.58622
26	0.70305	0.500851	1.57676	0	0.0362718	3.43204	0.652127	1.87265	0.986838	0.495204	0.639124	0.517653	0.860176	1.98679	2.38005	3.99563
27	0.84835	0.573438	4.43548	0.000531048	0.126097	8.47147	1.10057	1.69462	0.939207	0.79987	0.826079	0.466717	0.735957	2.66545	8.64217	8.24636
28	1.60815	1.24877	2.99513	0.626045	1.18687	4.00463	3.75683	5.52373	3.77565	1.33986	0.964732	1.33584	2.2329	3.26541	5.11261	3.87201
29	0.206187	0.104109	0.964782	0	0.0013117	1.52041	0.188348	0.506068	0.262441	0.280787	0.190095	0.136209	0.240651	0.658913	2.19041	1.65201
30	0.0538797	0.0985534	1.31766	0	0	1.46437	0.00951412	0.618891	0.320176	0.175218	0.110813	0.0473655	0.131562	0.840981	0.390712	1.93593
31	0.571577	0.320151	2.96593	0	0.15648	6.99217	0.299893	2.16282	1.14027	0.493419	0.517577	0.346372	0.510069	2.21713	1.52869	5.00285
32	0.857015	0.597098	2.59364	0.00909345	0.192681	5.90422	1.10433	1.06484	0.614078	0.68461	0.544676	0.395807	0.593513	0.860007	3.85571	7.88972
33	1.42219	0.946958	4.73616	0.101457	0.13272	10.0047	1.28029	1.8763	1.24164	1.42687	1.07231	0.871423	0.974563	2.08209	6.0686	8.58178
34	0.434864	0.343593	1.52621	2.70683e-05	0.0494609	3.28359	0.412911	0.601111	0.377997	0.295922	0.259013	0.208206	0.232827	0.479266	1.91948	3.44195
35	0.766185	0.660323	2.28667	0.0748626	0.179751	4.30068	1.3747	1.08446	0.672193	0.348686	0.530895	0.557065	0.718406	1.11303	3.2037	4.2672
36	0.439333	0.30073	1.01946	0.065295	0.0432208	2.50779	0.64492	0.533003	0.345454	0.317714	0.354317	0.272033	0.336957	0.650949	1.46872	1.21733
37	1.62403	1.27105	6.63417	0.293809	0.248296	10.653	1.67782	3.07602	1.98175	1.82571	1.47336	1.24385	1.37984	2.6017	8.73445	9.14001
38	2.01422	1.75816	4.85374	0.0731524	0.255689	7.37677	3.02404	3.71496	2.56781	2.45933	1.95667	1.77327	2.08142	3.58552	6.31047	10.6409
39	0.1524	0.0555283	0.788446	0	0	1.60539	0.089169	0.204107	0.116182	0.139356	0.083012	0.0489652	0.0766383	0.243462	0.968224	1.52329
40	0.0377042	0.00977349	0.183127	0	0	0.427451	0.0327504	0.04155	0.0226019	0.0328775	0.0220386	0.0088188	0.0156968	0.0553621	0.417935	0.514497
41	1.90745	1.33756	7.38477	0.150232	0.114565	15.7458	1.88764	4.13402	2.64909	1.80137	1.9989	1.76433	2.08969	2.79869	9.66457	11.3178
42	1.79998	1.07795	5.23639	0.00518929	0.107523	3.22412	1.52083	2.73045	1.82615	1.80911	1.57891	1.27078	1.80433	3.2493	3.34976	2.1566
43	0.865001	0.684154	3.07561	0.0117806	0.143123	12.0396	0.709385	2.49526	1.64052	1.28182	1.22648	1.13258	1.3122	2.00441	5.68724	6.71619
44	1.06071	0.738221	3.9212	0.06066	0.177969	12.4178	1.10786	3.14275	2.0352	1.55168	1.47336	1.36773	1.64144	2.28599	5.24998	8.02262
45	1.64772	1.23273	3.64486	0.00863146	0.0871215	10.2961	1.1953	2.485	1.70535	1.12291	1.12146	1.12819	1.20668	1.32641	5.00912	6.35599
46	1.5599	1.0091	2.32344	0.00249673	0.0490453	9.51439	1.76361	3.43814	1.99225	1.47538	1.05996	0.825427	1.07359	2.25657	4.91216	5.42054
47	0.83781	0.482408	3.45783	0.0288735	0.0261079	11.5733	0.669288	2.39019	1.36483	0.974063	0.7371	0.527756	0.651423	1.76346	4.8587	5.20565
48	0.648837	0.345785	2.40814	0.0179081	0.0390221	7.30894	0.413481	1.50632	0.880985	0.782672	0.603765	0.452688	0.568208	1.28541	4.00526	6.13062
49	0.418688	0.367554	2.2609	0.0480453	0.0438335	9.30053	0.441536	1.71981	1.0294	0.757898	0.61071	0.461943	0.542007	1.16952	4.1333	4.86698
50	0.501142	0.278321	2.21966	0.0109835	0.0401626	7.33083	0.254902	1.10636	0.690079	0.529892	0.391807	0.294195	0.362268	0.809046	3.82473	5.0907

## Sheet: Fig_3C
	diencephalon_dorsal_thalamus	diencephalon_ventral_thalamus	diencephalon_habenula	ganglia_trigeminal_ganglion	ganglia_vagal_ganglia	ganglia_anterior_lateral_line_ganglion	ganglia_posterior_lateral_line_ganglia	mesencephalon_tecum_neuropil	mesencephalon_tegmentum	rhombencephalon_cerebellum	rhombencephalon_locus_coreuleus	rhombencephalon_mauthner	rhombencephalon_rhombomere_1	rhombencephalon_rhombomere_2	rhombencephalon_rhombomere_3	rhombencephalon_rhombomere_4	rhombencephalon_rhombomere_5	rhombencephalon_rhombomere_6	rhombencephalon_raphe_inferior	rhombencephalon_raphe_superior	telencephalon_olfactory_bulb	telencephalon_pallium
diencephalon_dorsal_thalamus	1	0.945005	0.55542	0.37079	0.341613	0.471728	0.337508	0.571617	0.739156	0.577346	0.686778	0.698779	0.645165	0.748281	0.76593	0.747907	0.737462	0.737714	0.655133	0.621388	0.640622	0.654586
diencephalon_ventral_thalamus	0.945005	1	0.622186	0.397137	0.316264	0.507048	0.312715	0.587987	0.748392	0.62494	0.692017	0.684222	0.691761	0.729469	0.736626	0.729707	0.729127	0.733031	0.650573	0.622654	0.613184	0.682919
diencephalon_habenula	0.55542	0.622186	1	0.0599418	0.026859	0.0816145	0.0580196	0.82507	0.187949	0.875986	0.177065	0.182589	0.853167	0.687115	0.476081	0.295458	0.301887	0.661031	0.130321	0.114423	0.77629	0.905411
ganglia_trigeminal_ganglion	0.37079	0.397137	0.0599418	1	0.805603	0.931084	0.649698	0.0316652	0.560495	0.163714	0.440947	0.504859	0.233622	0.280807	0.366596	0.496405	0.524986	0.393031	0.488286	0.312228	0.217842	0.0806948
ganglia_vagal_ganglia	0.341613	0.316264	0.026859	0.805603	1	0.718194	0.896316	0.0406168	0.445378	0.19563	0.339118	0.413701	0.242907	0.310001	0.367616	0.451749	0.492829	0.446097	0.460182	0.247282	0.249042	0.0701325
ganglia_anterior_lateral_line_ganglion	0.471728	0.507048	0.0816145	0.931084	0.718194	1	0.590579	0.0478867	0.718191	0.175855	0.487582	0.560469	0.257126	0.295699	0.392769	0.543172	0.570946	0.400492	0.537108	0.380414	0.233545	0.128977
ganglia_posterior_lateral_line_ganglia	0.337508	0.312715	0.0580196	0.649698	0.896316	0.590579	1	0.0630443	0.431004	0.274366	0.292956	0.377615	0.305414	0.338755	0.383165	0.451863	0.521005	0.53114	0.424877	0.182697	0.259367	0.125317
mesencephalon_tecum_neuropil	0.571617	0.587987	0.82507	0.0316652	0.0406168	0.0478867	0.0630443	1	0.214777	0.83044	0.267428	0.247707	0.818766	0.680131	0.536453	0.39306	0.385955	0.648896	0.224822	0.249102	0.840863	0.851707
mesencephalon_tegmentum	0.739156	0.748392	0.187949	0.560495	0.445378	0.718191	0.431004	0.214777	1	0.318896	0.689859	0.704073	0.416124	0.500534	0.566031	0.682563	0.702622	0.518429	0.675446	0.614472	0.336823	0.31798
rhombencephalon_cerebellum	0.577346	0.62494	0.875986	0.163714	0.19563	0.175855	0.274366	0.83044	0.318896	1	0.265047	0.251023	0.990043	0.777586	0.565663	0.418259	0.446155	0.794485	0.256666	0.203157	0.824739	0.849013
rhombencephalon_locus_coreuleus	0.686778	0.692017	0.177065	0.440947	0.339118	0.487582	0.292956	0.267428	0.689859	0.265047	1	0.85214	0.379336	0.575389	0.735175	0.856762	0.838314	0.540055	0.81535	0.848691	0.35331	0.292814
rhombencephalon_mauthner	0.698779	0.684222	0.182589	0.504859	0.413701	0.560469	0.377615	0.247707	0.704073	0.251023	0.85214	1	0.350359	0.587239	0.802424	0.922764	0.885812	0.590528	0.842584	0.77673	0.371663	0.338195
rhombencephalon_rhombomere_1	0.645165	0.691761	0.853167	0.233622	0.242907	0.257126	0.305414	0.818766	0.416124	0.990043	0.379336	0.350359	1	0.823594	0.639891	0.513492	0.536919	0.828295	0.360979	0.31415	0.829717	0.841619
rhombencephalon_rhombomere_2	0.748281	0.729469	0.687115	0.280807	0.310001	0.295699	0.338755	0.680131	0.500534	0.777586	0.575389	0.587239	0.823594	1	0.905449	0.751225	0.721239	0.892172	0.52318	0.493849	0.786555	0.731282
rhombencephalon_rhombomere_3	0.76593	0.736626	0.476081	0.366596	0.367616	0.392769	0.383165	0.536453	0.566031	0.565663	0.735175	0.802424	0.639891	0.905449	1	0.929589	0.885565	0.853583	0.715661	0.668051	0.658166	0.590443
rhombencephalon_rhombomere_4	0.747907	0.729707	0.295458	0.496405	0.451749	0.543172	0.451863	0.39306	0.682563	0.418259	0.856762	0.922764	0.513492	0.751225	0.929589	1	0.976324	0.769952	0.849174	0.769619	0.526754	0.460887
rhombencephalon_rhombomere_5	0.737462	0.729127	0.301887	0.524986	0.492829	0.570946	0.521005	0.385955	0.702622	0.446155	0.838314	0.885812	0.536919	0.721239	0.885565	0.976324	1	0.807561	0.860094	0.729539	0.518548	0.456882
rhombencephalon_rhombomere_6	0.737714	0.733031	0.661031	0.393031	0.446097	0.400492	0.53114	0.648896	0.518429	0.794485	0.540055	0.590528	0.828295	0.892172	0.853583	0.769952	0.807561	1	0.561842	0.412257	0.775038	0.723411
rhombencephalon_raphe_inferior	0.655133	0.650573	0.130321	0.488286	0.460182	0.537108	0.424877	0.224822	0.675446	0.256666	0.81535	0.842584	0.360979	0.52318	0.715661	0.849174	0.860094	0.561842	1	0.855204	0.303108	0.274793
rhombencephalon_raphe_superior	0.621388	0.622654	0.114423	0.312228	0.247282	0.380414	0.182697	0.249102	0.614472	0.203157	0.848691	0.77673	0.31415	0.493849	0.668051	0.769619	0.729539	0.412257	0.855204	1	0.284181	0.258074
telencephalon_olfactory_bulb	0.640622	0.613184	0.77629	0.217842	0.249042	0.233545	0.259367	0.840863	0.336823	0.824739	0.35331	0.371663	0.829717	0.786555	0.658166	0.526754	0.518548	0.775038	0.303108	0.284181	1	0.882119
telencephalon_pallium	0.654586	0.682919	0.905411	0.0806948	0.0701325	0.128977	0.125317	0.851707	0.31798	0.849013	0.292814	0.338195	0.841619	0.731282	0.590443	0.460887	0.456882	0.723411	0.274793	0.258074	0.882119	1

## Sheet: Fig_4A
Phenotype	Genotype	Normalized DCR6 Signal
LLC	het	4.96654
LLC	het	3.16203
LLC	het	8.18064
LLC	het	4.22207
LLC	het	10.4517
LLC	het	1.86527
LLC	het	2.28624
LLC	het	5.10035
LLC	het	0
LLC	het	3.13325
LLC	het	7.65837
LLC	het	3.27874
LLC	het	1.72044
LLC	het	1.43745
LLC	het	4.49037
LLC	het	2.29088
LLC	het	0.588115
LLC	het	0.692994
LLC	het	1.15708
LLC	het	1.16297
LLC	het	2.85763
LLC	het	0.692421
LLC	het	1.5881
LLC	het	1.43636
LLC	het	0.929926
LLC	het	7.13793
LLC	het	0.244583
LLC	het	0.0465124
LLC	het	0.042328
LLC	het	0.587689
LLC	het	0.76125
LLC	het	2.31965
LLC	het	0.968258
LLC	het	1.53741
LLC	het	0.573988
LLC	het	0.674348
LLC	het	0.742608
LLC	het	0.319422
LLC	het	0.314829
SLC	het	5.45266
SLC	het	5.36713
SLC	het	4.93485
SLC	het	6.63074
SLC	het	2.10687
SLC	het	1.11294
SLC	het	1.09075
SLC	het	0.998464
SLC	het	1.80002
SLC	het	2.33366
SLC	het	2.48097
SLC	het	1.8018
SLC	het	5.48478
SLC	het	1.38808
SLC	het	7.84627
SLC	het	6.03095
SLC	het	0.0353339
SLC	het	2.02271
SLC	het	3.75099
SLC	het	1.16634
SLC	het	4.57541
SLC	het	4.10971
SLC	het	0.321667
SLC	het	5.9308
SLC	het	2.48484
SLC	het	2.85337
SLC	het	1.53152
SLC	het	2.9022
SLC	het	1.60234
SLC	het	0.841354
SLC	het	1.46811
SLC	het	4.645
SLC	het	6.7471
SLC	het	0.992346
SLC	het	0.599594
SLC	het	0.793712
SLC	het	0.593004
SLC	het	2.93125
SLC	het	0.308611
SLC	het	2.87281
LLC	mut	3.08859
LLC	mut	1.08727
LLC	mut	1.79605
LLC	mut	0.088565
LLC	mut	0.00041703
LLC	mut	0.0302484
SLC	mut	3.61381
SLC	mut	14.9212
SLC	mut	0.809669
SLC	mut	5.06818
SLC	mut	3.25489
LLC	WT	1.60954
LLC	WT	2.52092
LLC	WT	1.23552
LLC	WT	1.2447
LLC	WT	1.87309
LLC	WT	0.693746
LLC	WT	0.580228
LLC	WT	3.53299
LLC	WT	0.663233
LLC	WT	0.272849
LLC	WT	0.659001
LLC	WT	0.867021
LLC	WT	1.92434
LLC	WT	0.204467
SLC	WT	3.62922
SLC	WT	5.08233
SLC	WT	5.70163
SLC	WT	4.11736
SLC	WT	5.88579
SLC	WT	1.89319
SLC	WT	2.89577
SLC	WT	1.78397
SLC	WT	1.26529
SLC	WT	1.91616
SLC	WT	4.66302
SLC	WT	4.11248
SLC	WT	5.33549
SLC	WT	4.89111
SLC	WT	1.44763
SLC	WT	2.53144
SLC	WT	4.74184
SLC	WT	0.885344
SLC	WT	3.50284
SLC	WT	0.513052
SLC	WT	1.91241
SLC	WT	0.940566
SLC	WT	3.83186
SLC	WT	5.36972
SLC	WT	0.537418
SLC	WT	0.119273
SLC	WT	4.0423
SLC	WT	5.31761
SLC	WT	2.16939
SLC	WT	2.38397
SLC	WT	1.20599
SLC	WT	3.59398
SLC	WT	3.2097
SLC	WT	2.30598
SLC	WT	2.06267
SLC	WT	1.11222

## Sheet: Fig_4B
Phenotype	Genotype	Normalized DCR6 Signal
LLC	mut	3.41082
LLC	mut	0.469709
LLC	mut	0.470052
LLC	mut	0.39682
LLC	mut	0.303054
LLC	mut	1.27071
SLC	mut	2.28454
SLC	mut	1.1984
SLC	mut	3.67996
SLC	mut	4.74014
SLC	mut	7.59454
SLC	mut	2.87753

## Sheet: Fig_4C
Phenotype	Genotype	Normalized LC Signal
LLC	het	0.0717485
LLC	het	0.209517
LLC	het	0.882145
LLC	het	0.858693
LLC	het	1.2643
LLC	het	0.108638
LLC	het	0.0812759
LLC	het	0
LLC	het	0
LLC	het	0.152358
LLC	het	0.00455997
LLC	het	0.00107293
LLC	het	0.107293
LLC	het	0.0508305
LLC	het	0.734911
LLC	het	0.193771
LLC	het	1.25843
LLC	het	0.324449
LLC	het	0.176687
LLC	het	0.0727081
LLC	het	0.696275
LLC	het	0.536884
LLC	het	0.333674
LLC	het	0.246552
LLC	het	0.186102
LLC	het	0.960111
LLC	het	0.0128373
LLC	het	0
LLC	het	0
LLC	het	0.146873
LLC	het	0.765083
LLC	het	2.75743
LLC	het	0.462647
LLC	het	1.72947
LLC	het	0.0794852
LLC	het	0.0310105
LLC	het	0.612867
LLC	het	0.198404
LLC	het	0.019977
SLC	het	0
SLC	het	0
SLC	het	0
SLC	het	0.0531102
SLC	het	0.168717
SLC	het	0.000670595
SLC	het	0.0403696
SLC	het	0
SLC	het	0.305883
SLC	het	0.934999
SLC	het	0.88209
SLC	het	1.57009
SLC	het	1.10755
SLC	het	0.235954
SLC	het	0.329153
SLC	het	0.42615
SLC	het	0.622158
SLC	het	0.60623
SLC	het	1.47303
SLC	het	0.0870036
SLC	het	1.49711
SLC	het	0.518509
SLC	het	0.0534654
SLC	het	2.65989
SLC	het	0.251849
SLC	het	0.726818
SLC	het	1.09068
SLC	het	0.578679
SLC	het	0.72366
SLC	het	0.0112947
SLC	het	1.28556
SLC	het	1.73481
SLC	het	1.04502
SLC	het	0.17988
SLC	het	0.0782228
SLC	het	0.522403
SLC	het	0.419905
SLC	het	0.39458
SLC	het	0.07921
SLC	het	0.296129
LLC	mut	1.44108
LLC	mut	0
LLC	mut	0.172521
LLC	mut	0.000540719
LLC	mut	0
LLC	mut	0
SLC	mut	0.00308471
SLC	mut	0
SLC	mut	0.396443
SLC	mut	0.549711
SLC	mut	1.10835
LLC	WT	0.000381645
LLC	WT	0.000572459
LLC	WT	1.43718
LLC	WT	0.00291068
LLC	WT	0.22423
LLC	WT	0.18772
LLC	WT	0.12095
LLC	WT	0.709764
LLC	WT	0.0518289
LLC	WT	0.00183026
LLC	WT	0.227121
LLC	WT	0.330815
LLC	WT	0.442149
LLC	WT	0.0794074
SLC	WT	0
SLC	WT	0.000381645
SLC	WT	0.0698401
SLC	WT	0
SLC	WT	0.0066787
SLC	WT	0
SLC	WT	1.1491
SLC	WT	0.0474778
SLC	WT	0.0409057
SLC	WT	0
SLC	WT	1.1556
SLC	WT	0.223457
SLC	WT	0.169673
SLC	WT	1.96852
SLC	WT	0.0644328
SLC	WT	0
SLC	WT	0.0693124
SLC	WT	0.14678
SLC	WT	1.52102
SLC	WT	0.17127
SLC	WT	0.282805
SLC	WT	0.114784
SLC	WT	1.791
SLC	WT	1.71579
SLC	WT	0.0186451
SLC	WT	0
SLC	WT	1.11144
SLC	WT	1.64365
SLC	WT	0.829469
SLC	WT	1.71745
SLC	WT	2.51256
SLC	WT	0.721088
SLC	WT	0.358835
SLC	WT	0.288525
SLC	WT	0.46602
SLC	WT	0.202479

## Sheet: Fig_4D
Phenotype	Genotype	Normalized LC Signal
LLC	mut	1.76101
LLC	mut	0.265754
LLC	mut	0.266979
LLC	mut	0.410079
LLC	mut	0.0192819
LLC	mut	0.605645
SLC	mut	1.72916
SLC	mut	1.73833
SLC	mut	1.46919
SLC	mut	1.08267
SLC	mut	0.742162
SLC	mut	0.79478

## Sheet: Fig_4E
Genotype	Model	Accuracy	StDev	SEM	errmin	errmax
+/+	Whole-brain average	0.484	0.191158	0.0191158	0.464884	0.503116
+/-	Whole-brain average	0.480513	0.075978	0.0075978	0.472915	0.488111
-/-	Whole-brain average	0.594	0.193751	0.0193751	0.574625	0.613375
+/+	DCR6	0.6888	0.145013	0.0145013	0.674299	0.703301
+/-	DCR6	0.496154	0.0763925	0.00763925	0.488515	0.503793
-/-	DCR6	0.744545	0.103123	0.0103123	0.734233	0.754858
+/+	Average + DCR6	0.6932	0.134306	0.0134306	0.679769	0.706631
+/-	Average + DCR6	0.473077	0.0724665	0.00724665	0.46583	0.480324
-/-	Average + DCR6	0.668	0.205421	0.0205421	0.647458	0.688542

## Sheet: Fig_5C
Overexpression of CaSR-EGFP in CaSR siblings -- weak acoustic stimulus
y293 No CaSR-EGFP	y293 CaSR-EGFP+	y234 No CaSR-EGFP	y234 CaSR-EGFP+	y341 No CaSR-EGFP	y341 CaSR-EGFP+
-26	-86.2	-62.4765	-24.9531	-87.6173	-21.8159
-100	-84.0173	-45.5041	-100	-67	27.8835
-63.0505	-100	-100	30.8411	-100	-90.5714
-50	-35.8	-78	33.3333	-76.3668	-92.696
-91.425	-77.6667	-70.1449	100	-100	-12.065
-85.6377	-86.6	-21.8159	-10.4447	-76.4505	-42.7386
-100	-100	12.5704	-19.94	-71.3062	38.5681
-100		-60.479	-28.6174	-60	24.9531
-100	-23.7333	-100	61.427	-100	50
-92.3875	-14.3564	-46.8	-15.6398	-70.1449	0.107181
-62	-81.719	42.8571	78	-100	-71.4286
-50.3759	-90.9959	-83.5	-23.7569		80.1802
-82.5293	-91.425	-8.99183	52.901		64.1822
-100		-66.6667	81.4714		43.3476
-69.3195		-6.8	100	-33.3333	74.5318
-77.7778		-69.0531	-18.5822	-75.9904	-28.4
-90.1049		-10.9677	-0.11148	-100
-90.1049		-71.6738	92.6667	0
-100		-60.479	62.4766	-38.5681
		-100	71.4898	-87.6812	-78
-100			79.91	-70.4444	-91.395
-100		0.3003	-77.6667	-100	-81.719
-100		-60.479	-84.7575	-62.4765	-69.3195
-66.5		-100	44.0835	-89	-58.25
-67		-100	-77.6667	-62.4765
-100		-100		-87.3905	-58.635
-100		-83.5		-76.4505	-100
				-100	-100
				-63.8677	-92.1114
				-92.6667	-100
					-38.5681
				-69.0531	-19.7605
				-76.9319	-75.2809
				8.90585	-59.7598
				-43.0407	-47.8488
				-100	-44.3333
					-89.5735
				-100
				-75.2809
				-100
				-75.9904
				-49.8127
				-19.7674
				-100
				-100
				-50.0938
				-70.3545
				-64.7266
				-30.1449
				-100
				-91.75
				-12.065
				-25.1208
				-55.3333
				-100
				-100
				-100
				-56.6204
				-69.2142
				-19.7605
				-100
				-26.3823
				-100
				0
				-78.831
				44.0576
				-50
				-27.1487
				-47.2354
				-19.7605
				-100
				-100
				-73.2
				-80.1802
				-100
				-33.3333
				-65.3194
				-84.7575
				-11.8848

## Sheet: Fig_5D
y234:Gal4 > UAS:CaSR-EGFP cell-type-specific rescue - strong acoustic stimulus
WT and het	Mutant	WT and het	Mutant
No CaSR-EGFP	No CaSR-EGFP	CaSR-EGFP+	CaSR-EGFP+
77.7778	55.5556	100	100
77.7778	33.3333	100	-100
77.7778	-55.5556	100	40
77.7778	-100	100	-20
100	55.5556	100	60
77.7778	-100	100	33.4
77.7778	-100	100	80
77.7778	-100	100	80
77.7778	-11.1111	100	100
77.7778	-50.0562	100	11.1111
100	-11.1111	100	20
77.7778	-50.0562	100	80
77.7778	-11.1111	100
55.5556	-11.2	100
77.7778	50	100
77.7778	-40	100
77.7778	-80	100
77.7778	-60	100
100	-80	100
100	-25	100
100	-20	100
100	-100	100
60	-80	80
100	-80	100
100	40	20
-11.2	-100	100
100	-80	100
100	0	100
80	-71.4286	100
100	40	100
100	-100	100
71.4	-55.5556	100
100	-100	100
100	-100	100
100	-100
100	80
80	-80
100	-40
100	-100
-77.7778	0
0	40
100	-100
100	-60
80	40
77.8	20
100	-33.3333
100	-80
100	-60
100	-11.1111
100	-60
100	0
100	-100
20	40
-80	-80
100	-100
100	80
100	-20
100	80
80	-40
80	-55.6
100	-60
100	40
-100	55.6
100	-11.1111
100	-55.5556
100	-40
80	-100
100	50
80	80
100	-80
100
100
100
100
80
100
100

[truncated: 3 more sheets: Fig_6A, Fig_6B, Fig_6C_D]
