# Supplementary material for: Multivariate analysis of variegated expression in Neurons: A strategy for unbiased localization of gene function to candidate brain regions in larval zebrafish
Source: PLoS One. 2023 Feb 14;18(2):e0281609. doi: 10.1371/journal.pone.0281609 (PMC9928119; doi:10.1371/journal.pone.0281609)
Supplement: S1 Code — (ZIP) [file pone.0281609.s003.zip]

Archive with 16 entries (15 files):
- CODE/
- CODE/251_BrainRegions.xlsx
- CODE/275_BrainRegions.xlsx
- CODE/293_BrainRegions_Translator.xlsx
- CODE/CustomBrainRegionStack.m
- CODE/export_top_PC_regions.R
- CODE/exportStrongestCorrelatedRegions.R
- CODE/filterCaudalBrain.R
- CODE/graph_PC_components.R
- CODE/MAVEN_Whole_Project_221106.html
- CODE/MAVEN_Whole_Project_221106.Rmd
- CODE/normalizeSignalBy.R
- CODE/QuantifySignalMultipleBrains.m
- CODE/raw_expression_data_for_MAVEN.csv
- CODE/renv.lock
- CODE/tidyImportedDataUnderscore.R
