# Supplementary material for: Multivariate analysis of variegated expression in Neurons: A strategy for unbiased localization of gene function to candidate brain regions in larval zebrafish
Source: PLoS One. 2023 Feb 14;18(2):e0281609. doi: 10.1371/journal.pone.0281609 (PMC9928119; doi:10.1371/journal.pone.0281609)
Supplement: S1 Code — (ZIP) [file pone.0281609.s003.zip › CODE/275_BrainRegions.xlsx]

## Sheet: Sheet1
ROIname,
Diencephalon -
Diencephalon - Anterior group of the posterior tubercular vmat2 neurons
Diencephalon - Anterior preoptic dopaminergic cluster
Diencephalon - Anterior pretectum cluster of vmat2 Neurons
Diencephalon - Caudal Hypothalamus
Diencephalon - Diffuse Nucleus of the Intermediate Hypothalamus
Diencephalon - Dopaminergic Cluster 1 - ventral thalamic and periventricular posterior tubercular DA neurons
Diencephalon - Dopaminergic Cluster 2 - posterior tuberculum
Diencephalon - Dopaminergic Cluster 3 - hypothalamus
Diencephalon - Dopaminergic Cluster 4/5 - posterior tuberculum and hypothalamus
Diencephalon - Dopaminergic Cluster 6 - hypothalamus
Diencephalon - Dopaminergic Cluster 7 - Caudal Hypothalamus
Diencephalon - Dorsal Thalamus
Diencephalon - Eminentia Thalami
Diencephalon - Habenula
Diencephalon - Hypothalamus - Caudal Hypothalamus Neural Cluster
Diencephalon - Hypothalamus - Intermediate Hypothalamus Neural Cluster
Diencephalon - Hypothalamus 6.7FRhcrtR-Gal4 cluster 1
Diencephalon - Hypothalamus 6.7FRhcrtR-Gal4 cluster 2
Diencephalon - Hypothalamus Gad1b Cluster 1
Diencephalon - Hypothalamus Gad1b Cluster 2
Diencephalon - Hypothalamus Gad1b Cluster 3 Sparse
Diencephalon - Hypothalamus Hcrt Neurons
Diencephalon - Hypothalamus Olig2 cluster
Diencephalon - Hypothalamus Olig2 cluster 2
Diencephalon - Hypothalamus Qrfp neuron cluster
Diencephalon - Hypothalamus Vglut2 Cluster 1
Diencephalon - Hypothalamus Vglut2 Cluster 2
Diencephalon - Hypothalamus Vglut2 Cluster 3
Diencephalon - Hypothalamus Vglut2 Cluster 4
Diencephalon - Hypothalamus Vglut2 Cluster 5
Diencephalon - Hypothalamus Vglut2 Cluster 6
Diencephalon - Hypothalamus s1181t Cluster
Diencephalon - Hypothamic VentroLateral VMAT cluster
Diencephalon - Intermediate Hypothalamus
Diencephalon - Isl1 cluster 1
Diencephalon - Isl1 cluster 2
Diencephalon - Isl1 cluster 3
Diencephalon - Left Habenula Vglut2 Cluster
Diencephalon - Medial vglut2 cluster
Diencephalon - Migrated Area of the Pretectum (M1)
Diencephalon - Migrated Posterior Tubercular Area (M2)
Diencephalon - Olig2 Band
Diencephalon - Olig2 Band 2
Diencephalon - Optic Chiasm
Diencephalon - Otpb Cluster 1
Diencephalon - Otpb Cluster 2
Diencephalon - Otpb Cluster 3
Diencephalon - Otpb Cluster 4
Diencephalon - Oxtl Cluster 1 in Preoptic Area
Diencephalon - Oxtl Cluster 2
Diencephalon - Oxtl Cluster 3
Diencephalon - Oxtl Cluster 4 - sparse in hypothalamus
Diencephalon - Oxtl Cluster 5
Diencephalon - Pineal
Diencephalon - Pineal Vmat2 cluster
Diencephalon - Pituitary
Diencephalon - Posterior Tuberculum
Diencephalon - Postoptic Commissure
Diencephalon - Preoptic Area
Diencephalon - Preoptic Otpb Cluster
Diencephalon - Preoptic area Vglut2 cluster
Diencephalon - Preoptic area posterior dopaminergic cluster
Diencephalon - Pretectal Gad1b Cluster
Diencephalon - Pretectal dopaminergic cluster
Diencephalon - Pretectum
Diencephalon - Retinal Arborization Field 1 (AF1- Approximate Location)
Diencephalon - Retinal Arborization Field 2 (AF2- Approximate Location)
Diencephalon - Retinal Arborization Field 3 (AF3)
Diencephalon - Retinal Arborization Field 4 (AF4)
Diencephalon - Retinal Arborization Field 5 (AF5)
Diencephalon - Retinal Arborization Field 6 (AF6)
Diencephalon - Right Habenula Vglut2 Cluster
Diencephalon - Rostral Hypothalamus
Diencephalon - Torus Lateralis
Diencephalon - Ventral Thalamus
Ganglia - Anterior Lateral Line Ganglion
Ganglia - Facial Sensory Ganglion
Ganglia - Facial glossopharyngeal ganglion
Ganglia - Lateral Line Neuromast D1
Ganglia - Lateral Line Neuromast N
Ganglia - Lateral Line Neuromast O1
Ganglia - Lateral Line Neuromast OC1
Ganglia - Lateral Line Neuromast SO1
Ganglia - Lateral Line Neuromast SO2
Ganglia - Lateral Line Neuromast SO3
Ganglia - Olfactory Epithelium
Ganglia - Posterior Lateral Line Ganglia
Ganglia - Statoacoustic Ganglion
Ganglia - Trigeminal Ganglion
Ganglia - Vagal Ganglia
Mesencephalon -
Mesencephalon - Isl1 cluster of the mesencephalic region
Mesencephalon - Medial Tectal Band
Mesencephalon - NucMLF (nucleus of the medial longitudinal fascicle)
Mesencephalon - Oculomotor Nucleus nIII
Mesencephalon - Otpb Cluster
Mesencephalon - Oxtl Cluster Sparse
Mesencephalon - Ptf1a Cluster
Mesencephalon - Retinal Arborization Field 7 (AF7)
Mesencephalon - Retinal Arborization Field 8 (AF8)
Mesencephalon - Retinal Arborization Field 9 (AF9)
Mesencephalon - Sparse 6.7FRhcrtR cluster
Mesencephalon - Tectum Stratum Periventriculare
Mesencephalon - Tecum Neuropil
Mesencephalon - Tegmentum
Mesencephalon - Torus Longitudinalis
Mesencephalon - Torus Semicircularis
Mesencephalon - Vglut2 cluster 1
Mesencephalon - Vmat2 cluster of paraventricular organ
Mesencephalon - Vmat2 cluster2
Rhombencephalon -
Rhombencephalon - 6.7FDhcrtR-Gal4 Cluster 1
Rhombencephalon - 6.7FDhcrtR-Gal4 Cluster 2 Sparse
Rhombencephalon - 6.7FDhcrtR-Gal4 Cluster 3
Rhombencephalon - 6.7FDhcrtR-Gal4 Cluster 4
Rhombencephalon - 6.7FDhcrtR-Gal4 Cluster 5
Rhombencephalon - 6.7FDhcrtR-Gal4 Stripe 1
Rhombencephalon - 6.7FDhcrtR-Gal4 Stripe 2
Rhombencephalon - 6.7FDhcrtR-Gal4 Stripe 3
Rhombencephalon - 6.7FDhcrtR-Gal4 Stripe 4
Rhombencephalon - Anterior Cluster of nV Trigeminal Motorneurons
Rhombencephalon - CaD
Rhombencephalon - CaV
Rhombencephalon - Caudal Ventral Cluster Labelled by Spinal Backfills
Rhombencephalon - Cerebellar Neuropil 1
Rhombencephalon - Cerebelluar-Vglut2 enriched areas
Rhombencephalon - Cerebellum
Rhombencephalon - Cerebellum Gad1b Enriched Areas
Rhombencephalon - Corpus Cerebelli
Rhombencephalon - Eminentia Granularis
Rhombencephalon - Gad1b Cluster 1
Rhombencephalon - Gad1b Cluster 10
Rhombencephalon - Gad1b Cluster 11
Rhombencephalon - Gad1b Cluster 12
Rhombencephalon - Gad1b Cluster 13
Rhombencephalon - Gad1b Cluster 14
Rhombencephalon - Gad1b Cluster 15
Rhombencephalon - Gad1b Cluster 16
Rhombencephalon - Gad1b Cluster 17
Rhombencephalon - Gad1b Cluster 18
Rhombencephalon - Gad1b Cluster 19
Rhombencephalon - Gad1b Cluster 2
Rhombencephalon - Gad1b Cluster 20
Rhombencephalon - Gad1b Cluster 3
Rhombencephalon - Gad1b Cluster 4
Rhombencephalon - Gad1b Cluster 5
Rhombencephalon - Gad1b Cluster 6
Rhombencephalon - Gad1b Cluster 7
Rhombencephalon - Gad1b Cluster 8
Rhombencephalon - Gad1b Cluster 9
Rhombencephalon - Gad1b Stripe 1
Rhombencephalon - Gad1b Stripe 2
Rhombencephalon - Gad1b Stripe 3
Rhombencephalon - Glyt2 Cluster 1
Rhombencephalon - Glyt2 Cluster 10
Rhombencephalon - Glyt2 Cluster 11
Rhombencephalon - Glyt2 Cluster 12
Rhombencephalon - Glyt2 Cluster 13
Rhombencephalon - Glyt2 Cluster 14
Rhombencephalon - Glyt2 Cluster 2
Rhombencephalon - Glyt2 Cluster 3
Rhombencephalon - Glyt2 Cluster 4
Rhombencephalon - Glyt2 Cluster 5
Rhombencephalon - Glyt2 Cluster 6
Rhombencephalon - Glyt2 Cluster 7
Rhombencephalon - Glyt2 Cluster 8
Rhombencephalon - Glyt2 Cluster 9
Rhombencephalon - Glyt2 Stripe 1
Rhombencephalon - Glyt2 Stripe 2
Rhombencephalon - Glyt2 Stripe 3
Rhombencephalon - Inferior Olive
Rhombencephalon - Interpeduncular Nucleus
Rhombencephalon - Isl1 Cluster 1
Rhombencephalon - Isl1 Cluster 2
Rhombencephalon - Isl1 Cluster 3
Rhombencephalon - Isl1 Stripe 1
Rhombencephalon - Lateral Reticular Nucleus
Rhombencephalon - Lobus caudalis cerebelli
Rhombencephalon - Locus Coreuleus
Rhombencephalon - Mauthner
Rhombencephalon - Mauthner Cell Axon Cap
Rhombencephalon - Medial Vestibular Nucleus
Rhombencephalon - MiD2
Rhombencephalon - MiD3
Rhombencephalon - MiM1
Rhombencephalon - MiR1
Rhombencephalon - MiR2
Rhombencephalon - MiT
Rhombencephalon - MiV1
Rhombencephalon - MiV2
Rhombencephalon - Neuropil Region 2
Rhombencephalon - Neuropil Region 3
Rhombencephalon - Neuropil Region 4
Rhombencephalon - Neuropil Region 5
Rhombencephalon - Neuropil Region 6
Rhombencephalon - Oculomotor Nucleus nIV
Rhombencephalon - Olig2 Cluster
Rhombencephalon - Olig2 Stripe
Rhombencephalon - Olig2 enriched areas in cerebellum
Rhombencephalon - Otpb Cluster 1
Rhombencephalon - Otpb Cluster 2 - locus coeruleus
Rhombencephalon - Otpb Cluster 3
Rhombencephalon - Otpb Cluster 4
Rhombencephalon - Otpb Cluster 5
Rhombencephalon - Otpb Cluster 6
Rhombencephalon - Oxtl Cluster 1 Sparse
Rhombencephalon - Oxtl Cluster 2 Near MC axon cap
Rhombencephalon - Posterior Cluster of nV Trigeminal Motorneurons
Rhombencephalon - Ptf1a Cluster 1
Rhombencephalon - Ptf1a Stripe
Rhombencephalon - Qrfp neuron cluster sparse
Rhombencephalon - Raphe - Inferior
Rhombencephalon - Raphe - Superior
Rhombencephalon - Rhombomere 1
Rhombencephalon - Rhombomere 2
Rhombencephalon - Rhombomere 3
Rhombencephalon - Rhombomere 4
Rhombencephalon - Rhombomere 5
Rhombencephalon - Rhombomere 6
Rhombencephalon - Rhombomere 7
Rhombencephalon - RoL-R1
Rhombencephalon - RoL2
Rhombencephalon - RoL3
Rhombencephalon - RoM1
Rhombencephalon - RoM2
Rhombencephalon - RoM3
Rhombencephalon - RoV3
Rhombencephalon - S1181t Cluster
Rhombencephalon - Small cluster of TH stained neurons
Rhombencephalon - Spinal Backfill Vestibular Population
Rhombencephalon - Spiral Fiber Neuron Anterior cluster
Rhombencephalon - Spiral Fiber Neuron Posterior cluster
Rhombencephalon - Tangential Vestibular Nucleus
Rhombencephalon - VII Facial Motor and octavolateralis efferent neurons
Rhombencephalon - VII' Facial Motor and octavolateralis efferent neurons
Rhombencephalon - Valvula Cerebelli
Rhombencephalon - Ventrolateral population of serotonergic neurons
Rhombencephalon - Vglut2 Stripe 1
Rhombencephalon - Vglut2 Stripe 2
Rhombencephalon - Vglut2 Stripe 3
Rhombencephalon - Vglut2 Stripe 4
Rhombencephalon - Vglut2 cluster 1
Rhombencephalon - Vglut2 cluster 2
Rhombencephalon - Vglut2 cluster 3
Rhombencephalon - Vglut2 cluster 4
Rhombencephalon - Vmat2 Cluster 1
Rhombencephalon - Vmat2 Cluster 2
Rhombencephalon - Vmat2 Cluster 3
Rhombencephalon - Vmat2 Cluster 4
Rhombencephalon - Vmat2 Cluster 5
Rhombencephalon - Vmat2 Stripe1
Rhombencephalon - Vmat2 Stripe2
Rhombencephalon - Vmat2 Stripe3
Rhombencephalon - X Vagus motorneuron cluster
Telencephalon -
Telencephalon - Anterior Commisure
Telencephalon - Isl1 cluster 1
Telencephalon - Isl1 cluster 2
Telencephalon - Olfactory Bulb
Telencephalon - Olfactory bulb dopaminergic neuron areas
Telencephalon - Olig2 Cluster
Telencephalon - Optic Commissure
Telencephalon - Pallium
Telencephalon - Postoptic Commissure
Telencephalon - S1181t Cluster
Telencephalon - Subpallial Gad1b cluster
Telencephalon - Subpallial Otpb Cluster 2
Telencephalon - Subpallial Otpb strip
Telencephalon - Subpallial Vglut2 Cluster
Telencephalon - Subpallial dopaminergic cluster
Telencephalon - Subpallium
Telencephalon - Telencephalic Migrated Area 4 (M4)
Telencephalon - Vglut2 rind
Telencephalon - Vmat2 cluster
