# Supplementary material for: Multivariate analysis of variegated expression in Neurons: A strategy for unbiased localization of gene function to candidate brain regions in larval zebrafish
Source: PLoS One. 2023 Feb 14;18(2):e0281609. doi: 10.1371/journal.pone.0281609 (PMC9928119; doi:10.1371/journal.pone.0281609)
Supplement: S1 Code — (ZIP) [file pone.0281609.s003.zip › CODE/293_BrainRegions_Translator.xlsx]

## Sheet: Sheet1
region	proper	short_underscores	short_spaces	parent_region
diencephalon	Diencephalon -	Di	Di	di
diencephalon_anterior_group_of_the_posterior_tubercular_vmat2_neurons	Diencephalon - Anterior group of the posterior tubercular vmat2 neurons	Di_Ant_Post_Tub_Vmat2	Di Ant Post Tub Vmat2	di
diencephalon_anterior_preoptic_dopaminergic_cluster	Diencephalon - Anterior preoptic dopaminergic cluster	Di_Ant_Preop_DA_Clust	Di Ant Preop DA Clust	di
diencephalon_anterior_pretectum_cluster_of_vmat2_neurons	Diencephalon - Anterior pretectum cluster of vmat2 Neurons	Di_Ant_Pretect_Vmat2_Clust	Di Ant Pretect Vmat2 Clust	di
diencephalon_caudal_hypothalamus	Diencephalon - Caudal Hypothalamus	Di_Caud_Hypothal	Di Caud Hypothal	di
diencephalon_diffuse_nucleus_of_the_intermediate_hypothalamus	Diencephalon - Diffuse Nucleus of the Intermediate Hypothalamus	Di_Diff_Nuc_Int_Hypothal	Di Diff Nuc Int Hypothal	di
diencephalon_dopaminergic_cluster_1_ventral_thalamic_and_periventricular_posterior_tubercular_da_neurons	Diencephalon - Dopaminergic Cluster 1 - ventral thalamic and periventricular posterior tubercular DA neurons	Di_Dopa_1	Di Dopa 1	di
diencephalon_dopaminergic_cluster_2_posterior_tuberculum	Diencephalon - Dopaminergic Cluster 2 - posterior tuberculum	Di_Dopa_2	Di Dopa 2	di
diencephalon_dopaminergic_cluster_3_hypothalamus	Diencephalon - Dopaminergic Cluster 3 - hypothalamus	Di_Dopa_3	Di Dopa 3	di
diencephalon_dopaminergic_cluster_4_5_posterior_tuberculum_and_hypothalamus	Diencephalon - Dopaminergic Cluster 4/5 - posterior tuberculum and hypothalamus	Di_Dopa_4_5	Di Dopa 4/5	di
diencephalon_dopaminergic_cluster_6_hypothalamus	Diencephalon - Dopaminergic Cluster 6 - hypothalamus	Di_Dopa_6	Di Dopa 6	di
diencephalon_dopaminergic_cluster_7_caudal_hypothalamus	Diencephalon - Dopaminergic Cluster 7 - Caudal Hypothalamus	Di_Dopa_7	Di Dopa 7	di
diencephalon_dorsal_thalamus	Diencephalon - Dorsal Thalamus	Di_Dors_Hypothal	Di Dors Hypothal	di
diencephalon_eminentia_thalami	Diencephalon - Eminentia Thalami	Di_Emin_Thal	Di Emin Thal	di
diencephalon_habenula	Diencephalon - Habenula	Di_Habenula	Di Habenula	di
diencephalon_hypothalamus_caudal_hypothalamus_neural_cluster	Diencephalon - Hypothalamus - Caudal Hypothalamus Neural Cluster	Di_Hypothal_Caud_Clust	Di Hypothal Caud Clust	di
diencephalon_hypothalamus_intermediate_hypothalamus_neural_cluster	Diencephalon - Hypothalamus - Intermediate Hypothalamus Neural Cluster	Di_Hypothal_Intermed_Hypothal_Clust	Di Hypothal Intermed Clust	di
diencephalon_hypothalamus_6_7f_rhcrt_r_gal4_cluster_1	Diencephalon - Hypothalamus 6.7FRhcrtR-Gal4 cluster 1	Di_Hypothal_HcrtR_Clust1	Di Hypothal HcrtR Clust1	di
diencephalon_hypothalamus_6_7f_rhcrt_r_gal4_cluster_2	Diencephalon - Hypothalamus 6.7FRhcrtR-Gal4 cluster 2	Di_Hypothal_HcrtR_Clust2	Di Hypothal HcrtR Clust2	di
diencephalon_hypothalamus_gad1b_cluster_1	Diencephalon - Hypothalamus Gad1b Cluster 1	Di_Hypothal_Gad1b_Clust1	Di Hypothal Gad1b Clust1	di
diencephalon_hypothalamus_gad1b_cluster_2	Diencephalon - Hypothalamus Gad1b Cluster 2	Di_Hypothal_Gad1b_Clust2	Di Hypothal Gad1b Clust2	di
diencephalon_hypothalamus_gad1b_cluster_3_sparse	Diencephalon - Hypothalamus Gad1b Cluster 3 Sparse	Di_Hypothal_Gad1b_Clust3	Di Hypothal Gad1b Clust3	di
diencephalon_hypothalamus_hcrt_neurons	Diencephalon - Hypothalamus Hcrt Neurons	Di_Hypothal_Hcrt	Di Hypothal Hcrt	di
diencephalon_hypothalamus_olig2_cluster	Diencephalon - Hypothalamus Olig2 cluster	Di_Hypothal_Olig2_Clust1	Di Hypothal Olig2 Clust1	di
diencephalon_hypothalamus_olig2_cluster_2	Diencephalon - Hypothalamus Olig2 cluster 2	Di_Hypothal_Olig2_Clust2	Di Hypothal Olig2 Clust2	di
diencephalon_hypothalamus_qrfp_neuron_cluster	Diencephalon - Hypothalamus Qrfp neuron cluster	Di_Hypothal_Qrfp_Clust	Di Hypothal Qrfp Clust	di
diencephalon_hypothalamus_vglut2_cluster_1	Diencephalon - Hypothalamus Vglut2 Cluster 1	Di_Hypothal_Vglut2_Clust1	Di Hypothal Vglut2 Clust1	di
diencephalon_hypothalamus_vglut2_cluster_2	Diencephalon - Hypothalamus Vglut2 Cluster 2	Di_Hypothal_Vglut2_Clust2	Di Hypothal Vglut2 Clust2	di
diencephalon_hypothalamus_vglut2_cluster_3	Diencephalon - Hypothalamus Vglut2 Cluster 3	Di_Hypothal_Vglut2_Clust3	Di Hypothal Vglut2 Clust3	di
diencephalon_hypothalamus_vglut2_cluster_4	Diencephalon - Hypothalamus Vglut2 Cluster 4	Di_Hypothal_Vglut2_Clust4	Di Hypothal Vglut2 Clust4	di
diencephalon_hypothalamus_vglut2_cluster_5	Diencephalon - Hypothalamus Vglut2 Cluster 5	Di_Hypothal_Vglut2_Clust5	Di Hypothal Vglut2 Clust5	di
diencephalon_hypothalamus_vglut2_cluster_6	Diencephalon - Hypothalamus Vglut2 Cluster 6	Di_Hypothal_Vglut2_Clust6	Di Hypothal Vglut2 Clust6	di
diencephalon_hypothalamus_s1181t_cluster	Diencephalon - Hypothalamus s1181t Cluster	Di_Hypothal_s1181t_Clust	Di Hypothal s1181t Clust	di
diencephalon_hypothamic_ventro_lateral_vmat_cluster	Diencephalon - Hypothamic VentroLateral VMAT cluster	Di_Hypothal_VentLat_Vmat_Clust	Di Hypothal VentLat Vmat Clust	di
diencephalon_intermediate_hypothalamus	Diencephalon - Intermediate Hypothalamus	Di_Intermed_Hypothal	Di Intermed Hypothal	di
diencephalon_isl1_cluster_1	Diencephalon - Isl1 cluster 1	Di_Isl1_Clust1	Di Isl1 Clust1	di
diencephalon_isl1_cluster_2	Diencephalon - Isl1 cluster 2	Di_Isl1_Clust2	Di Isl1 Clust2	di
diencephalon_isl1_cluster_3	Diencephalon - Isl1 cluster 3	Di_Isl1_Clust3	Di Isl1 Clust3	di
diencephalon_left_habenula_vglut2_cluster	Diencephalon - Left Habenula Vglut2 Cluster	Di_Left_Habenula_Vglut2_Clust	Di Left Habenula Vglut2 Clust	di
diencephalon_medial_vglut2_cluster	Diencephalon - Medial vglut2 cluster	Di_Med_Vglut2_Clust	Di Med Vglut2 Clust	di
diencephalon_migrated_area_of_the_pretectum_m1	Diencephalon - Migrated Area of the Pretectum (M1)	Di_Migrated_Area_Pretect_M1	Di Migrated Area Pretect M1	di
diencephalon_migrated_posterior_tubercular_area_m2	Diencephalon - Migrated Posterior Tubercular Area (M2)	Di_Migrated_Post_Tuber_Area_M2	Di Migrated Post Tuber Area M2	di
diencephalon_olig2_band	Diencephalon - Olig2 Band	Di_Olig2_Band	Di Olig2 Band	di
diencephalon_olig2_band_2	Diencephalon - Olig2 Band 2	Di_Olig2_Band2	Di Olig2 Band2	di
diencephalon_optic_chiasm	Diencephalon - Optic Chiasm	Di_Optic_Chiasm	Di Optic Chiasm	di
diencephalon_otpb_cluster_1	Diencephalon - Otpb Cluster 1	Di_Otpb_Clust1	Di Otpb Clust1	di
diencephalon_otpb_cluster_2	Diencephalon - Otpb Cluster 2	Di_Otpb_Clust2	Di Otpb Clust2	di
diencephalon_otpb_cluster_3	Diencephalon - Otpb Cluster 3	Di_Otpb_Clust3	Di Otpb Clust3	di
diencephalon_otpb_cluster_4	Diencephalon - Otpb Cluster 4	Di_Otpb_Clust4	Di Otpb Clust4	di
diencephalon_oxtl_cluster_1_in_preoptic_area	Diencephalon - Oxtl Cluster 1 in Preoptic Area	Di_Oxtl_Clust1_Preoptic_Area	Di Oxtl Clust1 Preoptic Area	di
diencephalon_oxtl_cluster_2	Diencephalon - Oxtl Cluster 2	Di_Oxtl_Clust2	Di Oxtl Clust2	di
diencephalon_oxtl_cluster_3	Diencephalon - Oxtl Cluster 3	Di_Oxtl_Clust3	Di Oxtl Clust3	di
diencephalon_oxtl_cluster_4_sparse_in_hypothalamus	Diencephalon - Oxtl Cluster 4 - sparse in hypothalamus	Di_Oxtl_Clust4	Di Oxtl Clust4	di
diencephalon_oxtl_cluster_5	Diencephalon - Oxtl Cluster 5	Di_Oxtl_Clust5	Di Oxtl Clust5	di
diencephalon_pineal	Diencephalon - Pineal	Di_Pineal	Di Pineal	di
diencephalon_pineal_vmat2_cluster	Diencephalon - Pineal Vmat2 cluster	Di_Pineal_Vmat2_Clust	Di Pineal Vmat2 Clust	di
diencephalon_pituitary	Diencephalon - Pituitary	Di_Pituitary	Di Pituitary	di
diencephalon_posterior_tuberculum	Diencephalon - Posterior Tuberculum	Di_Post_Tuberculum	Di Post Tuberculum	di
diencephalon_postoptic_commissure	Diencephalon - Postoptic Commissure	Di_Postop_Comm	Di Postop Comm	di
diencephalon_preoptic_area	Diencephalon - Preoptic Area	Di_Preop_Area	Di Preop Area	di
diencephalon_preoptic_otpb_cluster	Diencephalon - Preoptic Otpb Cluster	Di_Preop_Otpb_Clust	Di Preop Otpb Clust	di
diencephalon_preoptic_area_vglut2_cluster	Diencephalon - Preoptic area Vglut2 cluster	Di_Preop_Vglut_Clust	Di Preop Vglut Clust	di
diencephalon_preoptic_area_posterior_dopaminergic_cluster	Diencephalon - Preoptic area posterior dopaminergic cluster	Di_Preop_Post_DOPA_Clust	Di Preop Post DOPA Clust	di
diencephalon_pretectal_gad1b_cluster	Diencephalon - Pretectal Gad1b Cluster	Di_Pretect_Gad1b_Clust	Di Pretect Gad1b Clust	di
diencephalon_pretectal_dopaminergic_cluster	Diencephalon - Pretectal dopaminergic cluster	Di_Pretect_Dopa_Clust	Di Pretect Dopa Clust	di
diencephalon_pretectum	Diencephalon - Pretectum	Di_Pretectum	Di Pretectum	di
diencephalon_retinal_arborization_field_1_af1_approximate_location	Diencephalon - Retinal Arborization Field 1 (AF1- Approximate Location)	Di_RAF1	Di RAF1	di
diencephalon_retinal_arborization_field_2_af2_approximate_location	Diencephalon - Retinal Arborization Field 2 (AF2- Approximate Location)	Di_RAF2	Di RAF2	di
diencephalon_retinal_arborization_field_3_af3	Diencephalon - Retinal Arborization Field 3 (AF3)	Di_RAF3	Di RAF3	di
diencephalon_retinal_arborization_field_4_af4	Diencephalon - Retinal Arborization Field 4 (AF4)	Di_RAF4	Di RAF4	di
diencephalon_retinal_arborization_field_5_af5	Diencephalon - Retinal Arborization Field 5 (AF5)	Di_RAF5	Di RAF5	di
diencephalon_retinal_arborization_field_6_af6	Diencephalon - Retinal Arborization Field 6 (AF6)	Di_RAF6	Di RAF6	di
diencephalon_right_habenula_vglut2_cluster	Diencephalon - Right Habenula Vglut2 Cluster	Di_Right_Habenula_Vglut2_Clust	Di Right Habenula Vglut2 Clust	di
diencephalon_rostral_hypothalamus	Diencephalon - Rostral Hypothalamus	Di_Rost_Hypothal	Di Rost Hypothal	di
diencephalon_torus_lateralis	Diencephalon - Torus Lateralis	Di_Torus_Lat	Di Torus Lat	di
diencephalon_ventral_thalamus	Diencephalon - Ventral Thalamus	Di_Vent_Thal	Di Vent Thal	di
ganglia_anterior_lateral_line_ganglion	Ganglia - Anterior Lateral Line Ganglion	Gang_ALLG	Gang ALLG	gang
ganglia_facial_sensory_ganglion	Ganglia - Facial Sensory Ganglion	Gang_Facial_Sensory	Gang Facial Sensory	gang
ganglia_facial_glossopharyngeal_ganglion	Ganglia - Facial glossopharyngeal ganglion	Gang_Facial_Glossopharyng	Gang Facial Glossopharyng	gang
ganglia_lateral_line_neuromast_d1	Ganglia - Lateral Line Neuromast D1	Gang_LLN_D1	Gang LLN D1	gang
ganglia_lateral_line_neuromast_d2	Ganglia - Lateral Line Neuromast D2	Gang_LLN_D2	Gang LLN D2	gang
ganglia_lateral_line_neuromast_n	Ganglia - Lateral Line Neuromast N	Gang_LLN_N	Gang LLN N	gang
ganglia_lateral_line_neuromast_o1	Ganglia - Lateral Line Neuromast O1	Gang_LLN_O1	Gang LLN O1	gang
ganglia_lateral_line_neuromast_oc1	Ganglia - Lateral Line Neuromast OC1	Gang_LLN_OC1	Gang LLN OC1	gang
ganglia_lateral_line_neuromast_so1	Ganglia - Lateral Line Neuromast SO1	Gang_LLN_SO1	Gang LLN SO1	gang
ganglia_lateral_line_neuromast_so2	Ganglia - Lateral Line Neuromast SO2	Gang_LLN_SO2	Gang LLN SO2	gang
ganglia_lateral_line_neuromast_so3	Ganglia - Lateral Line Neuromast SO3	Gang_LLN_SO3	Gang LLN SO3	gang
ganglia_olfactory_epithelium	Ganglia - Olfactory Epithelium	Gang_Olf_Epi	Gang Olf Epi	gang
ganglia_posterior_lateral_line_ganglia	Ganglia - Posterior Lateral Line Ganglia	Gang_PLLG	Gang PLLG	gang
ganglia_statoacoustic_ganglion	Ganglia - Statoacoustic Ganglion	Gang_Stereoacoustic	Gang Stereoacoustic	gang
ganglia_trigeminal_ganglion	Ganglia - Trigeminal Ganglion	Gang_Trigeminal	Gang Trigeminal	gang
ganglia_vagal_ganglia	Ganglia - Vagal Ganglia	Gang_Vagal	Gang Vagal	gang
mesencephalon	Mesencephalon -	Mes	Mes	mes
mesencephalon_isl1_cluster_of_the_mesencephalic_region	Mesencephalon - Isl1 cluster of the mesencephalic region	Mes_Isl1_Clust_Mesenceph	Mes Isl1 Clust Mesenceph	mes
mesencephalon_medial_tectal_band	Mesencephalon - Medial Tectal Band	Mes_Medial_Tect_Band	Mes Medial Tect Band	mes
mesencephalon_nuc_mlf_nucleus_of_the_medial_longitudinal_fascicle	Mesencephalon - NucMLF (nucleus of the medial longitudinal fascicle)	Mes_Nuc_MLF	Mes Nuc MLF	mes
mesencephalon_oculomotor_nucleus_n_iii	Mesencephalon - Oculomotor Nucleus nIII	Mes_Oculomotor_Nuc_nIII	Mes Oculomotor Nuc nIII	mes
mesencephalon_otpb_cluster	Mesencephalon - Otpb Cluster	Mes_Otpb_Clust	Mes Otpb Clust	mes
mesencephalon_oxtl_cluster_sparse	Mesencephalon - Oxtl Cluster Sparse	Mes_Oxtl_Clust	Mes Oxtl Clust	mes
mesencephalon_ptf1a_cluster	Mesencephalon - Ptf1a Cluster	Mes_Ptf1a_Clust	Mes Ptf1a Clust	mes
mesencephalon_retinal_arborization_field_7_af7	Mesencephalon - Retinal Arborization Field 7 (AF7)	Mes_RAF7	Mes RAF7	mes
mesencephalon_retinal_arborization_field_8_af8	Mesencephalon - Retinal Arborization Field 8 (AF8)	Mes_RAF8	Mes RAF8	mes
mesencephalon_retinal_arborization_field_9_af9	Mesencephalon - Retinal Arborization Field 9 (AF9)	Mes_RAF9	Mes RAF9	mes
mesencephalon_sparse_6_7f_rhcrt_r_cluster	Mesencephalon - Sparse 6.7FRhcrtR cluster	Mes_HcrtR_Clust	Mes HcrtR Clust	mes
mesencephalon_tectum_stratum_periventriculare	Mesencephalon - Tectum Stratum Periventriculare	Mes_Tect_Strat_Perivent	Mes Tect Strat Perivent	mes
mesencephalon_tecum_neuropil	Mesencephalon - Tecum Neuropil	Mes_Tect_Neuropil	Mes Tect Neuropil	mes
mesencephalon_tegmentum	Mesencephalon - Tegmentum	Mes_Tegmentum	Mes Tegmentum	mes
mesencephalon_torus_longitudinalis	Mesencephalon - Torus Longitudinalis	Mes_Torus_Long	Mes Torus Long	mes
mesencephalon_torus_semicircularis	Mesencephalon - Torus Semicircularis	Mes_Torus_Semicirc	Mes Torus Semicirc	mes
mesencephalon_vglut2_cluster_1	Mesencephalon - Vglut2 cluster 1	Mes_Vglut_Clust1	Mes Vglut Clust1	mes
mesencephalon_vmat2_cluster_of_paraventricular_organ	Mesencephalon - Vmat2 cluster of paraventricular organ	Mes_Vmat2_Clust_Paravent_Orig	Mes Vmat2 Clust Paravent Orig	mes
mesencephalon_vmat2_cluster2	Mesencephalon - Vmat2 cluster2	Mes_Vmat2_Clust2	Mes Vmat2 Clust2	mes
rhombencephalon	Rhombencephalon -	Rhomb	Rhomb	rhomb
rhombencephalon_6_7f_dhcrt_r_gal4_cluster_1	Rhombencephalon - 6.7FDhcrtR-Gal4 Cluster 1	Rhomb_Hcrtr_Clust1	Rhomb Hcrtr Clust1	rhomb
rhombencephalon_6_7f_dhcrt_r_gal4_cluster_2_sparse	Rhombencephalon - 6.7FDhcrtR-Gal4 Cluster 2 Sparse	Rhomb_Hcrtr_Clust2	Rhomb Hcrtr Clust2	rhomb
rhombencephalon_6_7f_dhcrt_r_gal4_cluster_3	Rhombencephalon - 6.7FDhcrtR-Gal4 Cluster 3	Rhomb_Hcrtr_Clust3	Rhomb Hcrtr Clust3	rhomb
rhombencephalon_6_7f_dhcrt_r_gal4_cluster_4	Rhombencephalon - 6.7FDhcrtR-Gal4 Cluster 4	Rhomb_Hcrtr_Clust4	Rhomb Hcrtr Clust4	rhomb
rhombencephalon_6_7f_dhcrt_r_gal4_cluster_5	Rhombencephalon - 6.7FDhcrtR-Gal4 Cluster 5	Rhomb_Hcrtr_Clust5	Rhomb Hcrtr Clust5	rhomb
rhombencephalon_6_7f_dhcrt_r_gal4_stripe_1	Rhombencephalon - 6.7FDhcrtR-Gal4 Stripe 1	Rhomb_Hcrtr_Stripe1	Rhomb Hcrtr Stripe1	rhomb
rhombencephalon_6_7f_dhcrt_r_gal4_stripe_2	Rhombencephalon - 6.7FDhcrtR-Gal4 Stripe 2	Rhomb_Hcrtr_Stripe2	Rhomb Hcrtr Stripe2	rhomb
rhombencephalon_6_7f_dhcrt_r_gal4_stripe_3	Rhombencephalon - 6.7FDhcrtR-Gal4 Stripe 3	Rhomb_Hcrtr_Stripe3	Rhomb Hcrtr Stripe3	rhomb
rhombencephalon_6_7f_dhcrt_r_gal4_stripe_4	Rhombencephalon - 6.7FDhcrtR-Gal4 Stripe 4	Rhomb_Hcrtr_Stripe4	Rhomb Hcrtr Stripe4	rhomb
rhombencephalon_anterior_cluster_of_n_v_trigeminal_motorneurons	Rhombencephalon - Anterior Cluster of nV Trigeminal Motorneurons	Rhomb_Ant_Clust_nV_Trig_Motoneur	Rhomb Ant Clust nV Trig Motoneur	rhomb
rhombencephalon_area_postrema	Rhombencephalon - Area Postrema	Rhomb_Area_Postrema	Rhomb Area Postrema	rhomb
rhombencephalon_ca_d	Rhombencephalon - CaD	Rhomb_CaD	Rhomb CaD	rhomb
rhombencephalon_ca_v	Rhombencephalon - CaV	Rhomb_CaV	Rhomb CaV	rhomb
rhombencephalon_caudal_ventral_cluster_labelled_by_spinal_backfills	Rhombencephalon - Caudal Ventral Cluster Labelled by Spinal Backfills	Rhomb_Caud_Vent_Clust_Backfill	Rhomb Caud Vent Clust Backfill	rhomb
rhombencephalon_cerebellar_neuropil_1	Rhombencephalon - Cerebellar Neuropil 1	Rhomb_Cerebell_Neuropil_1	Rhomb Cerebell Neuropil 1	rhomb
rhombencephalon_cerebelluar_vglut2_enriched_areas	Rhombencephalon - Cerebelluar-Vglut2 enriched areas	Rhomb_Cerebell_Vglut2	Rhomb Cerebell Vglut2	rhomb
rhombencephalon_cerebellum	Rhombencephalon - Cerebellum	Rhomb_Cerebell	Rhomb Cerebell	rhomb
rhombencephalon_cerebellum_gad1b_enriched_areas	Rhombencephalon - Cerebellum Gad1b Enriched Areas	Rhomb_Cerebell_Gad1b	Rhomb Cerebell Gad1b	rhomb
rhombencephalon_corpus_cerebelli	Rhombencephalon - Corpus Cerebelli	Rhomb_Corpus_Cerebelli	Rhomb Corpus Cerebelli	rhomb
rhombencephalon_eminentia_granularis	Rhombencephalon - Eminentia Granularis	Rhomb_Eminentia_Granularis	Rhomb Eminentia Granularis	rhomb
rhombencephalon_gad1b_cluster_1	Rhombencephalon - Gad1b Cluster 1	Rhomb_Gad1b_Clust1	Rhomb Gad1b Clust1	rhomb
rhombencephalon_gad1b_cluster_10	Rhombencephalon - Gad1b Cluster 10	Rhomb_Gad1b_Clust10	Rhomb Gad1b Clust10	rhomb
rhombencephalon_gad1b_cluster_11	Rhombencephalon - Gad1b Cluster 11	Rhomb_Gad1b_Clust11	Rhomb Gad1b Clust11	rhomb
rhombencephalon_gad1b_cluster_12	Rhombencephalon - Gad1b Cluster 12	Rhomb_Gad1b_Clust12	Rhomb Gad1b Clust12	rhomb
rhombencephalon_gad1b_cluster_13	Rhombencephalon - Gad1b Cluster 13	Rhomb_Gad1b_Clust13	Rhomb Gad1b Clust13	rhomb
rhombencephalon_gad1b_cluster_14	Rhombencephalon - Gad1b Cluster 14	Rhomb_Gad1b_Clust14	Rhomb Gad1b Clust14	rhomb
rhombencephalon_gad1b_cluster_15	Rhombencephalon - Gad1b Cluster 15	Rhomb_Gad1b_Clust15	Rhomb Gad1b Clust15	rhomb
rhombencephalon_gad1b_cluster_16	Rhombencephalon - Gad1b Cluster 16	Rhomb_Gad1b_Clust16	Rhomb Gad1b Clust16	rhomb
rhombencephalon_gad1b_cluster_17	Rhombencephalon - Gad1b Cluster 17	Rhomb_Gad1b_Clust17	Rhomb Gad1b Clust17	rhomb
rhombencephalon_gad1b_cluster_18	Rhombencephalon - Gad1b Cluster 18	Rhomb_Gad1b_Clust18	Rhomb Gad1b Clust18	rhomb
rhombencephalon_gad1b_cluster_19	Rhombencephalon - Gad1b Cluster 19	Rhomb_Gad1b_Clust19	Rhomb Gad1b Clust19	rhomb
rhombencephalon_gad1b_cluster_2	Rhombencephalon - Gad1b Cluster 2	Rhomb_Gad1b_Clust2	Rhomb Gad1b Clust2	rhomb
rhombencephalon_gad1b_cluster_20	Rhombencephalon - Gad1b Cluster 20	Rhomb_Gad1b_Clust20	Rhomb Gad1b Clust20	rhomb
rhombencephalon_gad1b_cluster_3	Rhombencephalon - Gad1b Cluster 3	Rhomb_Gad1b_Clust3	Rhomb Gad1b Clust3	rhomb
rhombencephalon_gad1b_cluster_4	Rhombencephalon - Gad1b Cluster 4	Rhomb_Gad1b_Clust4	Rhomb Gad1b Clust4	rhomb
rhombencephalon_gad1b_cluster_5	Rhombencephalon - Gad1b Cluster 5	Rhomb_Gad1b_Clust5	Rhomb Gad1b Clust5	rhomb
rhombencephalon_gad1b_cluster_6	Rhombencephalon - Gad1b Cluster 6	Rhomb_Gad1b_Clust6	Rhomb Gad1b Clust6	rhomb
rhombencephalon_gad1b_cluster_7	Rhombencephalon - Gad1b Cluster 7	Rhomb_Gad1b_Clust7	Rhomb Gad1b Clust7	rhomb
rhombencephalon_gad1b_cluster_8	Rhombencephalon - Gad1b Cluster 8	Rhomb_Gad1b_Clust8	Rhomb Gad1b Clust8	rhomb
rhombencephalon_gad1b_cluster_9	Rhombencephalon - Gad1b Cluster 9	Rhomb_Gad1b_Clust9	Rhomb Gad1b Clust9	rhomb
rhombencephalon_gad1b_stripe_1	Rhombencephalon - Gad1b Stripe 1	Rhomb_Gad1b_Stripe1	Rhomb Gad1b Stripe1	rhomb
rhombencephalon_gad1b_stripe_2	Rhombencephalon - Gad1b Stripe 2	Rhomb_Gad1b_Stripe2	Rhomb Gad1b Stripe2	rhomb
rhombencephalon_gad1b_stripe_3	Rhombencephalon - Gad1b Stripe 3	Rhomb_Gad1b_Stripe3	Rhomb Gad1b Stripe3	rhomb
rhombencephalon_glyt2_cluster_1	Rhombencephalon - Glyt2 Cluster 1	Rhomb_Glyt2_Clust1	Rhomb Glyt2 Clust1	rhomb
rhombencephalon_glyt2_cluster_10	Rhombencephalon - Glyt2 Cluster 10	Rhomb_Glyt2_Clust10	Rhomb Glyt2 Clust10	rhomb
rhombencephalon_glyt2_cluster_11	Rhombencephalon - Glyt2 Cluster 11	Rhomb_Glyt2_Clust11	Rhomb Glyt2 Clust11	rhomb
rhombencephalon_glyt2_cluster_12	Rhombencephalon - Glyt2 Cluster 12	Rhomb_Glyt2_Clust12	Rhomb Glyt2 Clust12	rhomb
rhombencephalon_glyt2_cluster_13	Rhombencephalon - Glyt2 Cluster 13	Rhomb_Glyt2_Clust13	Rhomb Glyt2 Clust13	rhomb
rhombencephalon_glyt2_cluster_14	Rhombencephalon - Glyt2 Cluster 14	Rhomb_Glyt2_Clust14	Rhomb Glyt2 Clust14	rhomb
rhombencephalon_glyt2_cluster_2	Rhombencephalon - Glyt2 Cluster 2	Rhomb_Glyt2_Clust2	Rhomb Glyt2 Clust2	rhomb
rhombencephalon_glyt2_cluster_3	Rhombencephalon - Glyt2 Cluster 3	Rhomb_Glyt2_Clust3	Rhomb Glyt2 Clust3	rhomb
rhombencephalon_glyt2_cluster_4	Rhombencephalon - Glyt2 Cluster 4	Rhomb_Glyt2_Clust4	Rhomb Glyt2 Clust4	rhomb
rhombencephalon_glyt2_cluster_5	Rhombencephalon - Glyt2 Cluster 5	Rhomb_Glyt2_Clust5	Rhomb Glyt2 Clust5	rhomb
rhombencephalon_glyt2_cluster_6	Rhombencephalon - Glyt2 Cluster 6	Rhomb_Glyt2_Clust6	Rhomb Glyt2 Clust6	rhomb
rhombencephalon_glyt2_cluster_7	Rhombencephalon - Glyt2 Cluster 7	Rhomb_Glyt2_Clust7	Rhomb Glyt2 Clust7	rhomb
rhombencephalon_glyt2_cluster_8	Rhombencephalon - Glyt2 Cluster 8	Rhomb_Glyt2_Clust8	Rhomb Glyt2 Clust8	rhomb
rhombencephalon_glyt2_cluster_9	Rhombencephalon - Glyt2 Cluster 9	Rhomb_Glyt2_Clust9	Rhomb Glyt2 Clust9	rhomb
rhombencephalon_glyt2_stripe_1	Rhombencephalon - Glyt2 Stripe 1	Rhomb_Glyt2_Stripe1	Rhomb Glyt2 Stripe1	rhomb
rhombencephalon_glyt2_stripe_2	Rhombencephalon - Glyt2 Stripe 2	Rhomb_Glyt2_Stripe2	Rhomb Glyt2 Stripe2	rhomb
rhombencephalon_glyt2_stripe_3	Rhombencephalon - Glyt2 Stripe 3	Rhomb_Glyt2_Stripe3	Rhomb Glyt2 Stripe3	rhomb
rhombencephalon_inferior_olive	Rhombencephalon - Inferior Olive	Rhomb_Inf_Olive	Rhomb Inf Olive	rhomb
rhombencephalon_interpeduncular_nucleus	Rhombencephalon - Interpeduncular Nucleus	Rhomb_Interpeduncular_Nuc	Rhomb Interpeduncular Nuc	rhomb
rhombencephalon_isl1_cluster_1	Rhombencephalon - Isl1 Cluster 1	Rhomb_Isl1_Clust1	Rhomb Isl1 Clust1	rhomb
rhombencephalon_isl1_cluster_2	Rhombencephalon - Isl1 Cluster 2	Rhomb_Isl1_Clust2	Rhomb Isl1 Clust2	rhomb
rhombencephalon_isl1_cluster_3	Rhombencephalon - Isl1 Cluster 3	Rhomb_Isl1_Clust3	Rhomb Isl1 Clust3	rhomb
rhombencephalon_isl1_stripe_1	Rhombencephalon - Isl1 Stripe 1	Rhomb_Isl1_Stripe1	Rhomb Isl1 Stripe1	rhomb
rhombencephalon_lateral_reticular_nucleus	Rhombencephalon - Lateral Reticular Nucleus	Rhomb_Lat_Retic_Nuc	Rhomb Lat Retic Nuc	rhomb
rhombencephalon_lobus_caudalis_cerebelli	Rhombencephalon - Lobus caudalis cerebelli	Rhomb_Lobus_Caud_Cerebell	Rhomb Lobus Caud Cerebell	rhomb
rhombencephalon_locus_coreuleus	Rhombencephalon - Locus Coreuleus	Rhomb_Locus_Coreuleus	Rhomb Locus Coreuleus	rhomb
rhombencephalon_mauthner	Rhombencephalon - Mauthner	Rhomb_Mauthner	Rhomb Mauthner	rhomb
rhombencephalon_mauthner_cell_axon_cap	Rhombencephalon - Mauthner Cell Axon Cap	Rhomb_Mauth_Axon_Cap	Rhomb Mauth Axon Cap	rhomb
rhombencephalon_medial_vestibular_nucleus	Rhombencephalon - Medial Vestibular Nucleus	Rhomb_Med_Vestib_Nuc	Rhomb Med Vestib Nuc	rhomb
rhombencephalon_mi_d2	Rhombencephalon - MiD2	Rhomb_MiD2	Rhomb MiD2	rhomb
rhombencephalon_mi_d3	Rhombencephalon - MiD3	Rhomb_MiD3	Rhomb MiD3	rhomb
rhombencephalon_mi_m1	Rhombencephalon - MiM1	Rhomb_MiM1	Rhomb MiM1	rhomb
rhombencephalon_mi_r1	Rhombencephalon - MiR1	Rhomb_MiR1	Rhomb MiR1	rhomb
rhombencephalon_mi_r2	Rhombencephalon - MiR2	Rhomb_MiR2	Rhomb MiR2	rhomb
rhombencephalon_mi_t	Rhombencephalon - MiT	Rhomb_MiT	Rhomb MiT	rhomb
rhombencephalon_mi_v1	Rhombencephalon - MiV1	Rhomb_MiV1	Rhomb MiV1	rhomb
rhombencephalon_mi_v2	Rhombencephalon - MiV2	Rhomb_MiV2	Rhomb MiV2	rhomb
rhombencephalon_neuropil_region_2	Rhombencephalon - Neuropil Region 2	Rhomb_Neuorpil_Reg2	Rhomb Neuorpil Reg2	rhomb
rhombencephalon_neuropil_region_3	Rhombencephalon - Neuropil Region 3	Rhomb_Neuorpil_Reg3	Rhomb Neuorpil Reg3	rhomb
rhombencephalon_neuropil_region_4	Rhombencephalon - Neuropil Region 4	Rhomb_Neuorpil_Reg4	Rhomb Neuorpil Reg4	rhomb
rhombencephalon_neuropil_region_5	Rhombencephalon - Neuropil Region 5	Rhomb_Neuorpil_Reg5	Rhomb Neuorpil Reg5	rhomb
rhombencephalon_neuropil_region_6	Rhombencephalon - Neuropil Region 6	Rhomb_Neuorpil_Reg6	Rhomb Neuorpil Reg6	rhomb
rhombencephalon_noradrendergic_neurons_of_the_interfascicular_and_vagal_areas	Rhombencephalon - Noradrendergic neurons of the Interfascicular and Vagal areas	Rhomb_Noradren_Interfasc_Vagal	Rhomb Noradren Interfasc Vagal	rhomb
rhombencephalon_oculomotor_nucleus_n_iv	Rhombencephalon - Oculomotor Nucleus nIV	Rhomb_Oculomotor_Nuc_nIV	Rhomb Oculomotor Nuc nIV	rhomb
rhombencephalon_olig2_cluster	Rhombencephalon - Olig2 Cluster	Rhomb_Olig2_Clust	Rhomb Olig2 Clust	rhomb
rhombencephalon_olig2_stripe	Rhombencephalon - Olig2 Stripe	Rhomb_Olig2_Stripe	Rhomb Olig2 Stripe	rhomb
rhombencephalon_olig2_enriched_areas_in_cerebellum	Rhombencephalon - Olig2 enriched areas in cerebellum	Rhomb_Cerebell_Olig2_Enriched	Rhomb Cerebell Olig2 Enriched	rhomb
rhombencephalon_otpb_cluster_1	Rhombencephalon - Otpb Cluster 1	Rhomb_Otpb_Clust1	Rhomb Otpb Clust1	rhomb
rhombencephalon_otpb_cluster_2_locus_coeruleus	Rhombencephalon - Otpb Cluster 2 - locus coeruleus	Rhomb_Otpb_Clust2_LC	Rhomb Otpb Clust2 LC	rhomb
rhombencephalon_otpb_cluster_3	Rhombencephalon - Otpb Cluster 3	Rhomb_Otpb_Clust3	Rhomb Otpb Clust3	rhomb
rhombencephalon_otpb_cluster_4	Rhombencephalon - Otpb Cluster 4	Rhomb_Otpb_Clust4	Rhomb Otpb Clust4	rhomb
rhombencephalon_otpb_cluster_5	Rhombencephalon - Otpb Cluster 5	Rhomb_Otpb_Clust5	Rhomb Otpb Clust5	rhomb
rhombencephalon_otpb_cluster_6	Rhombencephalon - Otpb Cluster 6	Rhomb_Otpb_Clust6	Rhomb Otpb Clust6	rhomb
rhombencephalon_oxtl_cluster_1_sparse	Rhombencephalon - Oxtl Cluster 1 Sparse	Rhomb_Oxtl_Clust1	Rhomb Oxtl Clust1	rhomb
rhombencephalon_oxtl_cluster_2_near_mc_axon_cap	Rhombencephalon - Oxtl Cluster 2 Near MC axon cap	Rhomb_Oxtl_Clust2_NearMCAxonCap	Rhomb Oxtl Clust2 NearMCAxonCap	rhomb
rhombencephalon_posterior_cluster_of_n_v_trigeminal_motorneurons	Rhombencephalon - Posterior Cluster of nV Trigeminal Motorneurons	Rhomb_Post_Clust_nV_Trig_Motorneur	Rhomb Post Clust nV Trig Motorneur	rhomb
rhombencephalon_ptf1a_cluster_1	Rhombencephalon - Ptf1a Cluster 1	Rhomb_Ptfa1a_Clust1	Rhomb Ptfa1a Clust1	rhomb
rhombencephalon_ptf1a_stripe	Rhombencephalon - Ptf1a Stripe	Rhomb_Ptfa1a_Stripe	Rhomb Ptfa1a Stripe	rhomb
rhombencephalon_qrfp_neuron_cluster_sparse	Rhombencephalon - Qrfp neuron cluster sparse	Rhomb_Qrfp_Clust	Rhomb Qrfp Clust	rhomb
rhombencephalon_raphe_inferior	Rhombencephalon - Raphe - Inferior	Rhomb_Raphe_Inf	Rhomb Raphe Inf	rhomb
rhombencephalon_raphe_superior	Rhombencephalon - Raphe - Superior	Rhomb_Raphe_Sup	Rhomb Raphe Sup	rhomb
rhombencephalon_rhombomere_1	Rhombencephalon - Rhombomere 1	Rhomb_Rh1	Rhomb Rh1	rhomb
rhombencephalon_rhombomere_2	Rhombencephalon - Rhombomere 2	Rhomb_Rh2	Rhomb Rh2	rhomb
rhombencephalon_rhombomere_3	Rhombencephalon - Rhombomere 3	Rhomb_Rh3	Rhomb Rh3	rhomb
rhombencephalon_rhombomere_4	Rhombencephalon - Rhombomere 4	Rhomb_Rh4	Rhomb Rh4	rhomb
rhombencephalon_rhombomere_5	Rhombencephalon - Rhombomere 5	Rhomb_Rh5	Rhomb Rh5	rhomb
rhombencephalon_rhombomere_6	Rhombencephalon - Rhombomere 6	Rhomb_Rh6	Rhomb Rh6	rhomb
rhombencephalon_rhombomere_7	Rhombencephalon - Rhombomere 7	Rhomb_Rh7	Rhomb Rh7	rhomb
rhombencephalon_ro_l_r1	Rhombencephalon - RoL-R1	Rhomb_RoL_R1	Rhomb RoL R1	rhomb
rhombencephalon_ro_l2	Rhombencephalon - RoL2	Rhomb_RoL2	Rhomb RoL2	rhomb
rhombencephalon_ro_l3	Rhombencephalon - RoL3	Rhomb_RoL3	Rhomb RoL3	rhomb
rhombencephalon_ro_m1	Rhombencephalon - RoM1	Rhomb_RoM1	Rhomb RoM1	rhomb
rhombencephalon_ro_m2	Rhombencephalon - RoM2	Rhomb_RoM2	Rhomb RoM2	rhomb
rhombencephalon_ro_m3	Rhombencephalon - RoM3	Rhomb_RoM3	Rhomb RoM3	rhomb
rhombencephalon_ro_v3	Rhombencephalon - RoV3	Rhomb_RoV3	Rhomb RoV3	rhomb
rhombencephalon_s1181t_cluster	Rhombencephalon - S1181t Cluster	Rhomb_s1181t_Clust	Rhomb s1181t Clust	rhomb
rhombencephalon_small_cluster_of_th_stained_neurons	Rhombencephalon - Small cluster of TH stained neurons	Rhomb_small_Clust_TH	Rhomb small Clust TH	rhomb
rhombencephalon_spinal_backfill_vestibular_population	Rhombencephalon - Spinal Backfill Vestibular Population	Rhomb_Spinal_Backfill_Vestib	Rhomb Spinal Backfill Vestib	rhomb
rhombencephalon_spiral_fiber_neuron_anterior_cluster	Rhombencephalon - Spiral Fiber Neuron Anterior cluster	Rhomb_Spiral_Fib_Ant	Rhomb Spiral Fib Ant	rhomb
rhombencephalon_spiral_fiber_neuron_posterior_cluster	Rhombencephalon - Spiral Fiber Neuron Posterior cluster	Rhomb_Spiral_Fib_Post	Rhomb Spiral Fib Post	rhomb
rhombencephalon_tangential_vestibular_nucleus	Rhombencephalon - Tangential Vestibular Nucleus	Rhomb_Tangential_Vestib_Nuc	Rhomb Tangential Vestib Nuc	rhomb
rhombencephalon_vii_facial_motor_and_octavolateralis_efferent_neurons	Rhombencephalon - VII Facial Motor and octavolateralis efferent neurons	Rhomb_VII_Facial_Motor_Octavolat_Efferent	Rhomb VII Facial Motor Octavolat Efferent	rhomb
rhombencephalon_vii_facial_motor_and_octavolateralis_efferent_neurons_2	Rhombencephalon - VII' Facial Motor and octavolateralis efferent neurons	Rhomb_VIIPrime_Facial_Motor_Octavolat_Efferent	Rhomb VIIPrime Facial Motor Octavolat Efferent	rhomb
rhombencephalon_valvula_cerebelli	Rhombencephalon - Valvula Cerebelli	Rhomb_Valvula_Cerebell	Rhomb Valvula Cerebell	rhomb
rhombencephalon_ventrolateral_population_of_serotonergic_neurons	Rhombencephalon - Ventrolateral population of serotonergic neurons	Rhomb_Ventrolat_Serotonergic	Rhomb Ventrolat Serotonergic	rhomb
rhombencephalon_vglut2_stripe_1	Rhombencephalon - Vglut2 Stripe 1	Rhomb_Vglut2_Stripe1	Rhomb Vglut2 Stripe1	rhomb
rhombencephalon_vglut2_stripe_2	Rhombencephalon - Vglut2 Stripe 2	Rhomb_Vglut2_Stripe2	Rhomb Vglut2 Stripe2	rhomb
rhombencephalon_vglut2_stripe_3	Rhombencephalon - Vglut2 Stripe 3	Rhomb_Vglut2_Stripe3	Rhomb Vglut2 Stripe3	rhomb
rhombencephalon_vglut2_stripe_4	Rhombencephalon - Vglut2 Stripe 4	Rhomb_Vglut2_Stripe4	Rhomb Vglut2 Stripe4	rhomb
rhombencephalon_vglut2_cluster_1	Rhombencephalon - Vglut2 cluster 1	Rhomb_Vglut2_Clust1	Rhomb Vglut2 Clust1	rhomb
rhombencephalon_vglut2_cluster_2	Rhombencephalon - Vglut2 cluster 2	Rhomb_Vglut2_Clust2	Rhomb Vglut2 Clust2	rhomb
rhombencephalon_vglut2_cluster_3	Rhombencephalon - Vglut2 cluster 3	Rhomb_Vglut2_Clust3	Rhomb Vglut2 Clust3	rhomb
rhombencephalon_vglut2_cluster_4	Rhombencephalon - Vglut2 cluster 4	Rhomb_Vglut2_Clust4	Rhomb Vglut2 Clust4	rhomb
rhombencephalon_vmat2_cluster_1	Rhombencephalon - Vmat2 Cluster 1	Rhomb_Vmat2_Clust1	Rhomb Vmat2 Clust1	rhomb
rhombencephalon_vmat2_cluster_2	Rhombencephalon - Vmat2 Cluster 2	Rhomb_Vmat2_Clust2	Rhomb Vmat2 Clust2	rhomb
rhombencephalon_vmat2_cluster_3	Rhombencephalon - Vmat2 Cluster 3	Rhomb_Vmat2_Clust3	Rhomb Vmat2 Clust3	rhomb
rhombencephalon_vmat2_cluster_4	Rhombencephalon - Vmat2 Cluster 4	Rhomb_Vmat2_Clust4	Rhomb Vmat2 Clust4	rhomb
rhombencephalon_vmat2_cluster_5	Rhombencephalon - Vmat2 Cluster 5	Rhomb_Vmat2_Clust5	Rhomb Vmat2 Clust5	rhomb
rhombencephalon_vmat2_stripe1	Rhombencephalon - Vmat2 Stripe1	Rhomb_Vmat2_Stripe1	Rhomb Vmat2 Stripe1	rhomb
rhombencephalon_vmat2_stripe2	Rhombencephalon - Vmat2 Stripe2	Rhomb_Vmat2_Stripe2	Rhomb Vmat2 Stripe2	rhomb
rhombencephalon_vmat2_stripe3	Rhombencephalon - Vmat2 Stripe3	Rhomb_Vmat2_Stripe3	Rhomb Vmat2 Stripe3	rhomb
rhombencephalon_x_vagus_motorneuron_cluster	Rhombencephalon - X Vagus motorneuron cluster	Rhomb_X_Vagus_Motorneuron_Clust	Rhomb X Vagus Motorneuron Clust	rhomb
spinal_cord	Spinal Cord	SC	SC	sc
spinal_cord_6_7f_dhcrt_r_gal4_stripe	Spinal Cord - 6.7FDhcrtR-Gal4 Stripe	SC_HcrtR	SC HcrtR	sc
spinal_cord_dorsal_sparse_isl1_cluster	Spinal Cord - Dorsal Sparse Isl1 cluster	SC_Dorsal_Isl1	SC Dorsal Isl1	sc
spinal_cord_gad1b_stripe_1	Spinal Cord - Gad1b Stripe 1	SC_Gad1b_Stripe1	SC Gad1b Stripe1	sc
spinal_cord_gad1b_stripe_2	Spinal Cord - Gad1b Stripe 2	SC_Gad1b_Stripe2	SC Gad1b Stripe2	sc
spinal_cord_glyt2_stripe	Spinal Cord - Glyt2 Stripe	SC_GlyT2_Stripe	SC GlyT2 Stripe	sc
spinal_cord_isl1_stripe_motorneurons	Spinal Cord - Isl1 stripe - motorneurons	SC_Isl1_Stripe_Motorneur	SC Isl1 Stripe Motorneur	sc
spinal_cord_neurons_with_descending_projections_labelled_by_spinal_backfills	Spinal Cord - Neurons with descending projections labelled by spinal backfills	SC_Neur_w_desc_proj_backfilled	SC Neur w desc proj backfilled	sc
spinal_cord_neuropil_region	Spinal Cord - Neuropil Region	SC_Neuropil	SC Neuropil	sc
spinal_cord_olig2_stripe	Spinal Cord - Olig2 Stripe	SC_Olig2_Stripe	SC Olig2 Stripe	sc
spinal_cord_vglut2_stripe_1	Spinal Cord - Vglut2 Stripe 1	SC_Vglut2_Stripe1	SC Vglut2 Stripe1	sc
spinal_cord_vglut2_stripe_2	Spinal Cord - Vglut2 Stripe 2	SC_Vglut2_Stripe2	SC Vglut2 Stripe2	sc
spinal_cord_vglut2_stripe_3	Spinal Cord - Vglut2 Stripe 3	SC_Vglut2_Stripe3	SC Vglut2 Stripe3	sc
spinal_cord_vmat2_stripe1	Spinal Cord - Vmat2 Stripe1	SC_Vmat2_Stripe1	SC Vmat2 Stripe1	sc
spinal_cord_vmat2_stripe2	Spinal Cord - Vmat2 Stripe2	SC_Vmat2_Stripe2	SC Vmat2 Stripe2	sc
telencephalon	Telencephalon	Tel	Tel	tel
telencephalon_anterior_commisure	Telencephalon - Anterior Commisure	Tel_Ant_Comm	Tel Ant Comm	tel
telencephalon_isl1_cluster_1	Telencephalon - Isl1 cluster 1	Tel_Isl1_Clust1	Tel Isl1 Clust1	tel
telencephalon_isl1_cluster_2	Telencephalon - Isl1 cluster 2	Tel_Isl1_Clust2	Tel Isl1 Clust2	tel
telencephalon_olfactory_bulb	Telencephalon - Olfactory Bulb	Tel_OB	Tel OB	tel
telencephalon_olfactory_bulb_dopaminergic_neuron_areas	Telencephalon - Olfactory bulb dopaminergic neuron areas	Tel_OB_Dopa	Tel OB Dopa	tel
telencephalon_olig2_cluster	Telencephalon - Olig2 Cluster	Tel_Olig2_Clust	Tel Olig2 Clust	tel
telencephalon_optic_commissure	Telencephalon - Optic Commissure	Tel_Optic_Comm	Tel Optic Comm	tel
telencephalon_pallium	Telencephalon - Pallium	Tel_Pallium	Tel Pallium	tel
telencephalon_postoptic_commissure	Telencephalon - Postoptic Commissure	Tel_Postop_Comm	Tel Postop Comm	tel
telencephalon_s1181t_cluster	Telencephalon - S1181t Cluster	Tel_s1181t	Tel s1181t	tel
telencephalon_subpallial_gad1b_cluster	Telencephalon - Subpallial Gad1b cluster	Tel_Subpall_Gad1b	Tel Subpall Gad1b	tel
telencephalon_subpallial_otpb_cluster_2	Telencephalon - Subpallial Otpb Cluster 2	Tel_Subpall_Otpb_Clust2	Tel Subpall Otpb Clust2	tel
telencephalon_subpallial_otpb_strip	Telencephalon - Subpallial Otpb strip	Tel_Subpall_Otpb_Stripe	Tel Subpall Otpb Stripe	tel
telencephalon_subpallial_vglut2_cluster	Telencephalon - Subpallial Vglut2 Cluster	Tel_Subpall_Vglut2_Clust	Tel Subpall Vglut2 Clust	tel
telencephalon_subpallial_dopaminergic_cluster	Telencephalon - Subpallial dopaminergic cluster	Tel_Subpall_Dopa_Clust	Tel Subpall Dopa Clust	tel
telencephalon_subpallium	Telencephalon - Subpallium	Tel_Subpall	Tel Subpall	tel
telencephalon_telencephalic_migrated_area_4_m4	Telencephalon - Telencephalic Migrated Area 4 (M4)	Tel_Migrated_Area_4	Tel Migrated Area 4	tel
telencephalon_vglut2_rind	Telencephalon - Vglut2 rind	Tel_Vglut2_Rind	Tel Vglut2 Rind	tel
telencephalon_vmat2_cluster	Telencephalon - Vmat2 Cluster	Tel_Vmat2_Clust	Tel Vmat2 Clust	tel
