# Supplementary material for: Multivariate analysis of variegated expression in Neurons: A strategy for unbiased localization of gene function to candidate brain regions in larval zebrafish
Source: PLoS One. 2023 Feb 14;18(2):e0281609. doi: 10.1371/journal.pone.0281609 (PMC9928119; doi:10.1371/journal.pone.0281609)
Supplement: S1 Code — (ZIP) [file pone.0281609.s003.zip › CODE/filterCaudalBrain.R]

#' @title Filter Out Caudal Brain Regions
#'
#' @description This function can be used when you're having alignment problems that affect only the caudal parts of the brain
#' @param data a tibble containing individual fish as the columns and brain region names as the rows
#' @param leaveOut I have gone through the anatomical map by hand and determined the brain regions that are caudal to the most
#' commonly misaligned regions. If your alignment problems begin at rhombomere 7, inputting leaveOut = "rhomb7" will omit rhombomere 7,
#' all regions contained within it, and all regions caudal to it, including the entire spinal cord. If your alignment problems begin at
#' the spinal cord, inputting leaveOut = "spinalcord" will omit all spinal cord regions
#' @export
#' @examples

filterCaudalBrain <- function(data, leaveOut) {
  if (leaveOut == "rhomb7") {
    regionsToInclude = read_xlsx("251_BrainRegions.xlsx")
  } else if (leaveOut == "spinalcord") {
    regionsToInclude = read_xlsx("275_BrainRegions.xlsx")
  } else {
    print("leaveOut must be either rhomb7 or spinalcord")
  }

  clean_names(regionsToInclude)
  clean_names(data)

  filteredData <- right_join(data, regionsToInclude, by = "ROIname,")

  return(filteredData)

}
