# Supplementary material for: Multivariate analysis of variegated expression in Neurons: A strategy for unbiased localization of gene function to candidate brain regions in larval zebrafish
Source: PLoS One. 2023 Feb 14;18(2):e0281609. doi: 10.1371/journal.pone.0281609 (PMC9928119; doi:10.1371/journal.pone.0281609)
Supplement: S1 Code — (ZIP) [file pone.0281609.s003.zip › CODE/QuantifySignalMultipleBrains.m]

% OutputFileName should be in quotes, but don't bother putting a .csv at
% the end

function QuantifySignalMultipleBrains(OutputFileName)
%%%%%% Function description
% This is a modification of the MakeTheMAPMap function published
% in Randett et al. (2015).

% This function takes as an input a directory containting processed .tiff
% files that have been aligned to the zebrafish 3D ZBrain atlas using the 
% CMTK registration runner tool in ImageJ. It loops through all the .tiff
% files in the directory and returns a .csv file containing quantifications
% of the "Channel 2" (that is, whatever channel was NOT tERK-- in my
% example, it is CaSR-EGFP) signal in each brain region in the anatomical
% atlas. The next step of the analysis is conducted in R. 

myFolder = uigetdir; %gets directory
myFiles = dir(fullfile(myFolder,'*.tiff')); %gets all tiff files
cd(myFolder)
saveFileAs = strcat(OutputFileName,".csv")

%%
  try % if we are already in the correct directory, load in the mask database files. The 'AnatomyLabelDatabaseDownsampled.hdf5' file also needs to be in this directory

% READ IN MASK DATABASE
        
    load('MaskDatabaseDownsampled.mat');
    MaskDatabasePath = pwd;
catch
    MaskDatabasePath = uigetdir(pwd,'Point to the folder with the ZBrain files'); %'MaskDatabaseDownsampled.mat' and 'AnatomyLabelDatabaseDownsampled.hdf5' need to be in this folder
    cd(MaskDatabasePath);
    addpath(MaskDatabasePath);
    try
        load('MaskDatabaseDownsampled.mat');
    catch
        MakeDownsampledFiles(MaskDatabasePath); % if we dont aready have the downsampled database, make it. 
        load('MaskDatabaseDownsampled.mat');
    end
end


% remove the eyes from the mask database 
for j = length(MaskDatabaseNames):-1:1
    if strcmp('Ganglia - Eyes', MaskDatabaseNames{j})
        MaskDatabaseNames(j) = [];
        MaskDatabaseDownsamp(:,j) = [];
        MaskDatabase50OutsideDownsamp(:,j) = [];
        MaskDatabaseOutlinesDownsamp(:,j) = [];
    end
end

% remove any commas from mask names, as this messes up the csv output file

for j = 1:length(MaskDatabaseNames)
    MaskDatabaseNames{j} = strrep(MaskDatabaseNames{j},',', '-');
end
%%
% SET UP FOR FOR LOOP

headerCat = "ROIname, ";
resultsArray= MaskDatabaseNames';     %transposes database of ROI names from one row to one column

%%
% LOOP THROUGH BRAINS
    % prompt user to give metadata about brains
    % put metadata into header --> press enter to skip any questions
        % date collected / staining batch
        % date imaged
        % pair (parental identity)
        % genotype
        % phenotype
    % extract signal within each mask
    % write header and signal into accumulators "headerCat" and
    % "resultsArray" respectively

for k = 1:length(myFiles)
  BrainFile = myFiles(k).name;        % get the name of the file
  
  fullFileName = fullfile(myFolder, BrainFile);
  fprintf(1, 'Now reading %s\n', fullFileName);
  
    info = imfinfo(BrainFile);   % get the specs of the file  
    Zs = length(info);
    width = info(1).Width;
    height = info(1).Height;
       
    if height ~= 679
        error('Image is wrong size, needs to be height/width/Zs = 679/300/80')
    end
    
  % extract the filename of the brain to use later  
  % if you want to get rid of the nonsense in the filename
        pattern = '_02_warp_m0g80c8e1e-1x52r3.nrrdGauSmooth.tiff';
        pattern1 = '_02_warp_m0g80c8e1e-1x26r3.nrrdGauSmooth.tiff';
        pattern2 = "Ref20131120pt14pl2_";
        columnHeaderA = erase(BrainFile, pattern);
        columnHeaderC = erase(columnHeaderA, pattern1);
        columnHeaderB = erase(columnHeaderC, pattern2);
        
      % if you don't want to get rid of the nonsense in the filename uncomment the line below  
      % columnHeaderB = BrainFile    
        
  %  prompt the user for more information about this brain and add to header 
  %     press "enter" to skip and an "x" will be put in place of the
  %     information-- do NOT comment out lines here unless you are prepared
  %     to also modify code in R downstream

     pairPrompt = strcat("What pair was the larva ", columnHeaderB, "from? Please enter a short sequence of numbers and/or letters   ");
    
        pair = input(pairPrompt, 's');
        if isempty(pair);
        pair = "x"
        end
  
    genoPrompt = strcat("What genotype was the larva ", columnHeaderB, "? Please enter WT / het / mut or leave blank   ");
    
        geno = input(genoPrompt, 's');
        if isempty(geno);
        geno = "x"
        end
               
    phenoPrompt = strcat("What phenotype was the larva ", columnHeaderB, "? Please enter SLC / LLC / MID or leave blank   ");

        pheno = input(phenoPrompt, 's');
        if isempty(pheno);
        pheno = "x"
        end        
        
    collectionPrompt = strcat("What date was the larva ", columnHeaderB, " COLLECTED? Please enter in yymmdd format or leave blank   ");

        dateCollected = input(collectionPrompt, 's');
        if isempty(dateCollected);
        dateCollected = "x"
        end 
        
    imagingPrompt = strcat("What date was the larva ", columnHeaderB, " IMAGED? Please enter in yymmdd format or leave blank   ");

        dateImaged = input(imagingPrompt, 's');
        if isempty(dateImaged);
        dateImaged = "x"
        end        
        
    headerNameString = strcat(columnHeaderB, "_", pair, ".", geno, ".", pheno, ".", dateCollected, ".", dateImaged, " ") %we will split string across spaces later
  
  %   READ BRAIN IN  
      BrainImage = uint16(zeros(height, width, Zs, 3));
    if Zs == 80
         BrainImage = uint16(zeros(height, width, Zs, 3));
    for z = 1:Zs
        BrainImage(:,:,z) = imread(BrainFile, z);
    end
    end
    
  
    % HS: this creates an empty cell array, Results, of size 1x293, in which to store
    % signal readings in each mask
    nMasks = size(MaskDatabaseDownsamp, 2);
    Results = cell(nMasks);
    
    % here we will get the summed delta median value divided by the number of 
    %pixels within that ROI - AKA the mean signal within the ROI. 
    
    SignalInMasks = zeros(nMasks, 2);
    
    MaskImage = zeros(height, width, Zs);
    
    waitMasks = waitbar(0, 'Progress through masks', 'Units', 'normalized', 'position', [0.4,0.7, 0.3, 0.1]);
    
    %Position = zeros(height, width, Zs); % HS: this creates two blank stacks of the correct size
    
    for i = 1:nMasks     % Loop through each mask in the database, calculating signal in each one
        mask = reshape(full(MaskDatabaseDownsamp(:,i)), [height, width, Zs]);        
        %Position(mask) = mean(BrainImage(mask)); %get mean signal within logical 1s of the mask FOR STACK   
        SignalInMasks(i, 1) = mean(BrainImage(mask)); % get mean signal within logical 1s of the mask FOR VALUES FILE
        waitbar(i/nMasks, waitMasks)
    end   
    close(waitMasks)
    
% HS: WRITE RESULTS TO .CSV
    
    headerCat = strcat(headerCat, headerNameString)
    
    for i = 1:nMasks    
        PlainSignalInMasks(i,1) = SignalInMasks(i);       
    end
    
    catColumn = strings(length(PlainSignalInMasks),1);

    for i = 1:nMasks
        catColumn(i,1) = num2str(PlainSignalInMasks(i,1));
    end
    
    resultsArray = cat(2,resultsArray, catColumn); 
    
    %%%OLD WAY  % in each fish's column (1 + the loop number) we place the signal in each brain region
    %%%columnNumber = (k+1)

    %%%for i = 1:nMasks
       %%% SignalTableWithNames(i,columnNumber) = {num2str(SignalInMasks(i))};
    %%% end
    
end
%%
% You are now leaving the brains' for loop!

% putting header on top
headerArrayA = split(headerCat);
headerArray = headerArrayA';
properLength = k+1;
headerArray = [headerArray(1:properLength)];
writeFinal = [headerArray; resultsArray]

 %OLD WAY: writeFinal = cat(1, headerCat,resultsArray)

% Writing to a .csv file

%writematrix(resultsArray, "WriteMatrixTry1.csv")
%writematrix(headerCat, "HeadersTry1.csv")
writematrix(writeFinal, saveFileAs)
       
end
