# Supplementary material for: Multivariate analysis of variegated expression in Neurons: A strategy for unbiased localization of gene function to candidate brain regions in larval zebrafish
Source: PLoS One. 2023 Feb 14;18(2):e0281609. doi: 10.1371/journal.pone.0281609 (PMC9928119; doi:10.1371/journal.pone.0281609)
Supplement: S1 Code — (ZIP) [file pone.0281609.s003.zip › CODE/raw_expression_data_for_MAVEN.csv]

ROIname,	LLCF01_55.het.LLC.210123.210213	LLCF03_55.het.LLC.210123.210213	LLCF04_55.het.LLC.210123.210213	LLCF05_55.het.LLC.210123.210213	LLCF06_55.WT.LLC.210123.210213	LLCF02_55.WT.LLC.210123.210213	SLCF01_55.het.SLC.210123.210213	SLCF02_55.WT.SLC.210123.210213	SLCF03_55.WT.SLC.210123.210213	SLCF04_55.WT.SLC.210123.210213	SLCF05_55.WT.SLC.210123.210213	SLCF06_55.het.SLC.210123.210213	SLCF07_55.het.SLC.210123.210213	SLCF08_55.WT.SLC.210123.210213	LLCF06_58.het.LLC.210124.210131	LLCF09_58.het.LLC.210124.210131	LLCF10_58.het.LLC.210124.210131	LLCF11_58.het.LLC.210124.210131	LLCF01_58.het.LLC.210124.210131	LLCF02_58.het.LLC.210124.210131	LLCF03_58.het.LLC.210124.210131	LLCF04_58.het.LLC.210124.210131	LLCF07_58.het.LLC.210124.210131	LLCF08_58.het.LLC.210124.210131	SLCF13_58.WT.SLC.210124.210131	SLCF14_58.het.SLC.210124.210131	SLCF16_58.het.SLC.210124.210131	SLCF18_58.WT.SLC.210124.210131	SLCF19_58.het.SLC.210124.210203	SLCF20_58.het.SLC.210124.210203	SLCF22_58.het.SLC.210124.210203	SLCF23_58.mut.SLC.210124.210203	SLCF24_58.WT.SLC.210124.210203	SLCF26_58.WT.SLC.210124.210203	SLCF03_58.mut.SLC.210124.210129	SLCF12_58.WT.SLC.210124.210131	LLCF10_57.het.LLC.210220.210227	LLCF03_57.WT.LLC.210220.210224	LLCF04_57.mut.LLC.210220.210224	MIDF05_57.mut.MID.210220.210224	LLCF01_57.het.LLC.210220.210224	MIDF14_57.WT.MID.210220.210227	SLCF11_57.het.SLC.210220.210227	Fish20_41A.x.LLC.210328.210402	Fish21_41A.het.SLC.210328.210402	Fish22_41A.het.SLC.210328.210402	Fish23_41A.het.LLC.210328.210402	Fish27_41A.het.SLC.210328.210404	Fish29_41A.het.LLC.210328.210404
Diencephalon -	0.43993	0.49737	1.4395	1.1238	0.28197	0.31851	0.45545	0.23624	0.6249	0.74364	0.32094	0.29009	0.39331	0.30689	2.0948	0.55306	0.53939	0.17172	0	0.55854	1.9265	0.75531	0.35945	0.32679	0.73208	1.1867	0.41878	1.268	0.24001	0.22634	0.21015	0.37549	0.54045	0.33679	3.4347	0.18391	10.1049	8.9284	17.507	3.45	3.0454	7.8628	4.2944	7.3696	19.0235	25.703	12.8009	34.7057	15.0151
Diencephalon - Anterior group of the posterior tubercular vmat2 neurons	0	0.022093	0.8407	0.9093	0	0	0	0	0	0	0	0	0	0	0.29651	0	0	0	0	0	0	0	0	0	0	0	0	0.68488	0	0	0	0	0	0	0	0	5.8384	6.2837	9.3186	1.1593	0.58721	5.0919	2.0721	1.4791	4.7058	6.7058	7.5372	5.45	6.736
Diencephalon - Anterior preoptic dopaminergic cluster	0.011029	0	0.84099	0.29688	0	0	0	0	0	0	0	0	0	0	0.3511	0	0	0	0	0	0	0	0	0	0	0	0	0.44118	0	0	0	0	0	0	0	0	6.8704	4.1232	8.5892	1.3318	1.0662	3.9081	3.6048	5.1737	10.7224	23.1434	5.1342	15.9669	7.6066
Diencephalon - Anterior pretectum cluster of vmat2 Neurons	0.40032	0.98876	1.3943	1.6403	0.45653	0.22745	0.9539	0.16785	0.72858	1.1475	0.31886	0.23585	0.83077	0.75194	2.1792	0.95632	1.2369	1.1294	0	1.1748	3.4879	1.6603	1.2497	0.88623	1.9826	1.2957	1.2052	1.8658	0.17103	0.20906	0.30916	0.44512	1.013	0.74743	8.187	0.36525	29.4247	18.5891	33.0159	6.9529	3.3639	10.4929	6.8743	4.7318	11.1962	17.1854	12.1882	19.9311	11.1562
Diencephalon - Caudal Hypothalamus	0.0026846	7.2339e-4	0.41896	0.11735	0	0	0	0	0	0	0	0	0	0	0	0	0	0	0	0	0	0	0	0	0	0	0	0	0	0	0	0	0	0	0	0	0.87935	3.1404	7.1544	0.70052	0.070571	0.53142	0.28469	0.20956	3.3917	4.5371	4.6493	6.7912	2.3126
Diencephalon - Diffuse Nucleus of the Intermediate Hypothalamus	0.25274	0.2977	1.5122	0.34847	5.0386e-4	0	0	0	0	0	0	0	0	0	0.31115	0	0	0	0	0	0	0	0	0	0	0	0	0.60726	0	0	0	0	0	0	0	0	5.7152	9.2682	15.182	0.9076	1.316	6.6365	2.0908	12.1983	44.6848	52.3027	23.2859	106.1433	39.1497
Diencephalon - Dopaminergic Cluster 1 - ventral thalamic and periventricular posterior tubercular DA neurons	0.034554	0.0020757	0.86618	1.0519	0	0	0.064957	0	0	0.028083	0	0	0.019414	0	1.0595	0.022466	0.38437	0.0558	0	0.093284	0.16361	0.02967	0.18425	0.02906	0.18071	0.12088	0.097802	0.99768	0	0	0	0	0.089499	0.10159	0.14054	0	6.8547	8.1192	17.9905	1.985	1.3098	5.7972	3.2342	4.1462	14.6068	13.5447	8.3349	18.111	7.0674
Diencephalon - Dopaminergic Cluster 2 - posterior tuberculum	0.0040258	0.13406	1.4247	0.9686	0	0	0	0	0	0	0	0	0	0	0.37641	0	0	0	0	0	0	0	0	0	0	0	0	1.0515	0	0	0	0	0	0	0	0	7.7661	7.7629	11.6506	1.8035	1.1502	6.9448	3.1421	1.8712	9.2411	12.7814	8.5137	21.8378	8.4807
Diencephalon - Dopaminergic Cluster 3 - hypothalamus	0	0.051975	0.93486	0.16216	0	0	0	0	0	0	0	0	0	0	0	0	0	0	0	0	0	0	0	0	0	0	0	0	0	0	0	0	0	0	0	0	2.58	5.4726	7.6563	0.41927	0.074151	3.5572	0.99861	2.0139	4.9224	6.684	7.7997	6.5198	6.2765
Diencephalon - Dopaminergic Cluster 4/5 - posterior tuberculum and hypothalamus	0	0.30178	1.1486	0.28963	0	0	0	0	0	0	0	0	0	0	0.09602	0	0	0	0	0	0	0	0	0	0	0	0	0.12278	0	0	0	0	0	0	0	0	3.9519	7.0238	11.6818	1.2757	0.34405	3.2723	1.5521	4.0962	10.9906	20.3962	9.4677	23.0344	4.4605
Diencephalon - Dopaminergic Cluster 6 - hypothalamus	0	0	0.24241	0.7785	0	0	0	0	0	0	0	0	0	0	0.52364	0	0	0	0	0	0	0	0	0	0	0	0	0.029866	0	0	0	0	0	0	0	0	1.8711	6.3469	9.8054	1.6779	0.050772	3.448	1.0368	1.5734	4.226	6.0119	2.1483	7.7168	2.6406
Diencephalon - Dopaminergic Cluster 7 - Caudal Hypothalamus	0	0.0017727	0.91526	0.36394	0	0	0	0	0	0	0	0	0	0	0	0	0	0	0	0	0	0	0	0	0	0	0	0	0	0	0	0	0	0	0	0	2.3074	5.3565	12.3755	1.9417	0.1771	2.0298	0.91491	0.74118	7.4166	8.2765	8.1007	14.3382	4.1624
Diencephalon - Dorsal Thalamus	0.75533	0.93091	2.06	2.1571	0.31914	0.21164	0.89085	0.1692	0.45503	1.0514	0.22601	0.14342	0.80995	0.39813	2.1356	0.84294	1.1718	1.386	0	1.1367	2.0167	1.3045	1.1666	0.72343	2.117	1.164	1.2924	1.949	0.084645	0.17997	0.19206	0.28857	1.0712	0.60018	5.1766	0.19471	30.6255	15.4858	35.2916	7.3708	4.7154	12.3951	5.1179	6.4203	14.061	18.6328	12.5838	26.6865	10.5438
Diencephalon - Eminentia Thalami	0.48191	0.27418	0.94711	1.4367	0.46277	0.23521	0.7968	0.11621	0.53584	0.85734	0.14788	0.16458	0.51218	0.26061	1.6541	1.4402	1.8469	1.7042	0	1.1771	1.7032	1.0992	1.0647	0.76026	1.9092	2.1006	1.4154	0.9746	0.63466	0.48051	0.54245	0.39979	1.2234	1.2216	4.6868	0.22269	12.1754	11.0946	19.1625	3.6409	3.3939	7.5414	4.1949	21.0031	35.5251	40.6677	8.397	68.4207	32.0017
Diencephalon - Habenula	4.5555	4.556	6.1265	7.0049	3.5787	5.6456	5.9335	3.8686	11.2673	10.3627	5.2079	4.8297	5.3301	4.9995	22.9474	7.9329	6.3107	0.52478	0	7.0762	27.9822	9.9627	3.5572	4.3744	7.1157	21.0841	3.3869	6.8723	4.4401	3.7639	3.5136	6.4318	6.5742	4.5509	50.7119	2.8044	50.3389	22.2598	66.5973	24.0981	29.4347	52.3204	37.8489	26.5985	45.8513	39.6407	39.9051	71.2612	65.4114
Diencephalon - Hypothalamus - Caudal Hypothalamus Neural Cluster	0	3.8066e-4	0.41729	0.010366	0	0	0	0	0	0	0	0	0	0	0	0	0	0	0	0	0	0	0	0	0	0	0	0	0	0	0	0	0	0	0	0	0.42213	2.475	5.5365	0.23622	0	0.018272	0.11651	0.082516	2.6617	4.5261	4.351	5.2436	2.3142
Diencephalon - Hypothalamus - Intermediate Hypothalamus Neural Cluster	0	0	0.45219	0	0	0	0	0	0	0	0	0	0	0	0	0	0	0	0	0	0	0	0	0	0	0	0	0	0	0	0	0	0	0	0	0	0.34717	3.446	5.3081	0.072646	0	0.41908	0.051149	1.0949	5.2409	10.6185	3.0237	9.3323	3.2839
Diencephalon - Hypothalamus 6.7FRhcrtR-Gal4 cluster 1	0.13025	0.23837	1.484	1.5401	0	0	0	0	0	0	0	0	0	0	1.3005	0	0.053809	0	0	0	0	0	0.0347	0	0.004526	0	0.050038	1.6304	0	0	0	0	0	0	0	0	12.8723	8.9671	19.4529	3.7888	2.4456	9.5052	3.4252	3.484	10.1898	16.6651	9.3734	32.3726	6.739
Diencephalon - Hypothalamus 6.7FRhcrtR-Gal4 cluster 2	0.004954	0.6058	1.2357	1.1139	0	0	0	0	0	0	0	0	0	0	1.4834	0	0	0	0	0	0	0	0	0	0.018401	0.014862	0.009908	1.6497	0	0	0	0	0	0	0	0	15.0078	9.0318	14.0715	3.4657	1.92	7.3227	2.9193	2.1012	7.2696	8.4133	11.3355	6.4565	2.925
Diencephalon - Hypothalamus Gad1b Cluster 1	0.086876	0.46778	1.2745	0.35133	0	0	0	0	0	0	0	0	0	0	0.40731	0	0	0	0	0	0	0	0	0	0	0	0	0.54053	0	0	0	0	0	0	0	0	7.2987	10.3054	12.6092	1.0659	1.1083	5.9109	2.3153	18.8063	55.9387	72.2779	27.9798	103.4016	19.3101
Diencephalon - Hypothalamus Gad1b Cluster 2	0	0.0088889	1.7902	0	0	0	0	0	0	0	0	0	0	0	0	0	0	0	0	0	0	0	0	0	0	0	0	0	0	0	0	0	0	0	0	0	0.62044	8.0613	10.224	0.29067	0	1.9138	0.21689	2.0551	16.2107	25.8107	12.6836	21.4418	6.2871
Diencephalon - Hypothalamus Gad1b Cluster 3 Sparse	0.0086426	8.4883e-4	0.80608	0.15642	0	0	0	0	0	0	0	0	0	0	0	0	0	0	0	0	0	0	0	0	0	0	0	0	0	0	0	0	0	0	0	0	0.7631	4.9089	8.8585	0.2805	0	1.4457	0.58785	2.331	34.7954	51.285	8.4939	50.4774	14.3939
Diencephalon - Hypothalamus Hcrt Neurons	0	0.022375	1.0458	0.18864	0	0	0	0	0	0	0	0	0	0	0	0	0	0	0	0	0	0	0	0	0	0	0	0.11291	0	0	0	0	0	0	0	0	2.9466	6.4251	9.4978	0.57108	0.17418	3.7002	1.4141	3.4919	8.1601	13.1053	7.7694	10.9893	9.1659
Diencephalon - Hypothalamus Olig2 cluster	0	0.0025205	0.53119	0.015753	0	0	0	0	0	0	0	0	0	0	0	0	0	0	0	0	0	0	0	0	0	0	0	0	0	0	0	0	0	0	0	0	0.05041	2.3888	3.8135	0	0	0.1903	0.1046	0.46377	8.7133	15.041	4.4871	20.5633	5.6673
Diencephalon - Hypothalamus Olig2 cluster 2	0	0	0	0.12474	0	0	0	0	0	0	0	0	0	0	0	0	0	0	0	0	0	0	0	0	0	0	0	0	0	0	0	0	0	0	0	0	1.0123	3.6779	6.7863	0.88753	0	0.99387	0.056237	0.62883	2.8681	3.0982	1.7618	3.8149	1.2618
Diencephalon - Hypothalamus Qrfp neuron cluster	0	0	0.75803	0.26522	0	0	0	0	0	0	0	0	0	0	4.2265e-4	0	0	0	0	0	0	0	0	0	0	0	0	0.07481	0	0	0	0	0	0	0	0	1.8322	7.1162	10.6126	0.43998	0.13398	2.6991	1.4129	5.4079	21.824	24.6365	7.4721	15.5241	6.4345
Diencephalon - Hypothalamus Vglut2 Cluster 1	0	0.030717	0.46928	0.036146	0	0	0	0	0	0	0	0	0	0	0	0	0	0	0	0	0	0	0	0	0	0	0	0	0	0	0	0	0	0	0	0	1.0473	3.291	5.4438	0.33245	0	1.2304	0.24977	0.72308	2.0459	2.9891	2.7491	3.0273	1.3841
Diencephalon - Hypothalamus Vglut2 Cluster 2	0.13061	0.53522	1.7424	0.65512	0	0	0	0	0	0	0	0	0	0	0.59813	0	0	0	0	0	0	0	0	0	0	0	0	0.86483	0	0	0	0	0	0	0	0	8.861	10.2535	16.7917	2.0408	1.6171	6.4748	3.246	20.5867	51.5635	57.2498	23.5256	97.0146	17.1735
Diencephalon - Hypothalamus Vglut2 Cluster 3	0.33876	0.2519	1.6421	0.36335	0	0	0	0	0	0	0	0	0	0	0.32483	0	0	0	0	0	0	0	0	0	0	0	0	0.43171	0	0	0	0	0	0	0	0	5.2525	7.0889	13.8942	0.61701	1.1605	7.3681	2.0781	7.7109	40.3323	39.6679	21.7639	93.6545	39.3012
Diencephalon - Hypothalamus Vglut2 Cluster 4	0	0	0.38205	0	0	0	0	0	0	0	0	0	0	0	0	0	0	0	0	0	0	0	0	0	0	0	0	0	0	0	0	0	0	0	0	0	0	2.7	4.4321	0	0	0	0	0.99615	3.7295	10.0077	4.2487	7.091	3.1423
Diencephalon - Hypothalamus Vglut2 Cluster 5	0	0	0.21718	0	0	0	0	0	0	0	0	0	0	0	0	0	0	0	0	0	0	0	0	0	0	0	0	0	0	0	0	0	0	0	0	0	0.28317	2.6376	5.0795	0.14932	0	0.0062849	0.0029097	0.32018	2.5985	5.3403	2.0966	5.101	2.2678
Diencephalon - Hypothalamus Vglut2 Cluster 6	0	0.0013301	0.6094	0.03303	0	0	0	0	0	0	0	0	0	0	0	0	0	0	0	0	0	0	0	0	0	0	0	0	0	0	0	0	0	0	0	0	0.17191	3.6238	6.1847	0.02638	0	0.65307	0.17446	1.6081	25.3079	40.6922	10.8505	40.5468	15.1656
Diencephalon - Hypothalamus s1181t Cluster	0	0	1.1848	0.24299	0	0	0	0	0	0	0	0	0	0	0	0	0	0	0	0	0	0	0	0	0	0	0	0.16719	0	0	0	0	0	0	0	0	3.0083	7.3292	11.2658	0.66459	0.2513	3.648	2.1018	3.5556	12.6667	24.0291	8.2555	13.6407	5.0187
Diencephalon - Hypothamic VentroLateral VMAT cluster	0.03757	0.018971	0.72288	0.092622	0	0	0	0	0	0	0	0	0	0	0	0	0	0	0	0	0	0	0	0	0	0	0	0	0	0	0	0	0	0	0	0	0.30192	2.3075	3.8651	0.20397	0.037818	0.93813	0.52263	0.4584	5.5152	14.4885	2.9179	14.919	4.4393
Diencephalon - Intermediate Hypothalamus	0.0502	0.14547	0.83265	0.22624	2.63e-5	0	0	0	0	0	0	0	0	0	0.17318	0	0	0	0	0	0	0	0	0	0	0	0	0.22918	0	0	0	0	0	0	0	0	3.0749	6.4602	9.4156	0.66258	0.44416	3.1714	1.1169	6.9188	26.3692	37.4828	11.9863	51.6565	16.3946
Diencephalon - Isl1 cluster 1	0.20808	0.01836	1.1897	1.6316	0.32436	0	0.67687	0.0073439	0.17258	0.54957	0.019584	0	0.33782	0	1.6206	0.73195	3.3195	1.1579	0	0.92656	1.4504	0.56304	1.0159	0.72827	1.0477	1.798	1.3586	1.0379	0.079559	0.014688	0.12118	0.014688	0.8164	0.23256	2.2509	0	7.1542	7.7528	17.6561	2.8446	3.0783	4.765	4.4553	14.3709	23.4896	24.4211	15.6132	65.6438	28.3745
Diencephalon - Isl1 cluster 2	0	0	0.5347	0.96175	0	0	0	0	0	0	0	0	0	0	1.153	0	0	0	0	0	0	0	0	0	0	0	0	0.5276	0	0	0	0	0	0	0	0	4.7047	4.877	13.114	1.2413	0.99724	4.6297	2.5942	3.0233	9.9594	11.9058	10.6171	18.4239	8.5927
Diencephalon - Isl1 cluster 3	0	0.013193	0.93536	1.0106	0	0	0	0	0	0	0	0	0	0	1	0	0	0	0	0	0	0	0	0	0	0	0	1.153	0	0	0	0	0	0	0	0	8.0462	8.7414	13.8509	2.5488	0.98285	6.5923	3.1992	5.8113	23.2335	23.8311	6.9301	8.6702	2.9828
Diencephalon - Left Habenula Vglut2 Cluster	3.7628	7.1435	5.69	5.8171	2.8596	4.1316	5.4148	3.6561	9.2857	8.9001	5.5322	4.632	2.8853	5.2009	19.8718	7.9952	7.1273	0.61841	0	5.2395	20.2762	10.3154	3.5195	3.0896	3.253	18.1268	3.3071	7.0945	3.2078	3.7981	3.2967	5.7253	3.5606	3.3321	36.9686	3.7929	67.5279	21.057	64.7062	16.6627	28.0564	42.0581	35.4101	24.7282	34.509	40.1043	55.0323	64.8629	87.5216
Diencephalon - Medial vglut2 cluster	0.055813	0.079814	1.0195	1.1053	0.0032831	0	0.017774	0	0	4.5285e-4	0	0	0.015397	0	0.99728000000000006	0	0.070644	0	0	0.031586	0.030228	0	0.055927	0.003736	0.074607	0.036567	0.068154	1.0851	0	0	0	4.5285e-4	0.023548	0.0056606	0.013925	0	8.2051	6.9748	11.7396	2.4216	0.79248	5.6245	2.0619	5.378	9.0351	10.4582	5.3622	9.8792	5.5998
Diencephalon - Migrated Area of the Pretectum (M1)	2.0028	1.4683	6.0432	4.9231	0.89959	0.27182	0.70723	0.24961	0.36378	0.45949	0.25555	0.12074	0.47357	0.32875	6.371	0.48264	1.3028	0.56741	0	1.2662	0.78574	0.30904	1.233	0.59712	2.8486	1.3644	1.9568	7.4251	0.24492	0.38004	0.27463	0.43822	1.3597	1.1586	2.2471	0.0056303	30.1229	25.6362	70.0801	14.0673	12.2993	35.7867	8.7676	8.2024	17.4657	21.8708	57.0635	37.5117	21.0413
Diencephalon - Migrated Posterior Tubercular Area (M2)	0.11217	0.50493	1.602	0.49456	0.0092365	0	0	0	0	0	0	0	0	0	0.45905	0	0	0	0	0	0	0	0	0	0	0	0	1.5796	0	0	0	0	0	0	0	0	7.8008	10.2006	14.4651	1.9154	1.3392	6.9474	2.9329	18.9455	51.363	62.6623	23.4945	91.7135	13.7854
Diencephalon - Olig2 Band	0.39994	0.63299	1.3003	1.3338	0.1379	0.14848	0.71578	0.089779	0.27191	0.75631	0.093305	0.053019	0.5777	0.20275	1.3779	0.9113	1.3134	1.0466	0	0.96844	1.8711	1.5283	0.99056	0.49337	1.5426	1.2216	1.0078	1.5957	0.012433	0.048296	0.029767	0.04202	1.0868	0.50227	4.277	0.21536	24.665	14.747	24.7377	4.8225	3.1721	8.0845	4.1084	4.759	10.0585	13.5642	9.6607	16.8481	6.4302
Diencephalon - Olig2 Band 2	0.33087	0.14189	0.69459	1.0177	0.15754	0.16192	0.34699	0.13199	0.24234	0.45852	0.16541	0.1227	0.26101	0.14929	1.0757	0.4736	0.61342	0.2949	0	0.41392	1.5204	0.52267	0.48091	0.23588	0.65452	0.87367	0.51094	0.60276	0.18026	0.10484	0.13845	0.10102	0.53686	0.30885	2.6152	0.18634	8.2901	7.9653	13.7878	2.1306	1.8729	5.2513	2.9096	10.6134	17.6935	20.9602	8.7948	25.1443	10.7808
Diencephalon - Optic Chiasm	0	0	0.367	0	0	0	0	0	0	0	0	0	0	0	0	0	0	0	0	0	0	0	0	0	0	0	0	0	0	0	0	0	0	0	0	0	0.0021487	1.8799	4.7576	0.024065	0	0	0	0.41319	2.4284	6.3427	3.0915	4.5531	2.4862
Diencephalon - Otpb Cluster 1	0	0.41879	1.3431	0.54578	0	0	0	0	0	0	0	0	0	0	0.22726	0	0	0	0	0	0	0	0	0	0	0	0	0.46232	0	0	0	0	0	0	0	0	6.1525	7.8244	13.0663	1.505	0.74212	4.5788	2.2339	3.9328	9.5302	26.3389	10.3894	20.758	4.7766
Diencephalon - Otpb Cluster 2	0.094616	0.044751	0.96079	1.1254	0.036653	0.010939	0.1557	1.4207e-4	0.010939	0.089643	2.8413e-4	1.4207e-4	0.059526	0.0051144	1.3201	0.17545	0.33314	0.08737	0	0.15315	0.22802	0.076431	0.3161	0.048018	0.73348	0.21892	0.39537	0.86518	0.02955	0.039636	0.029834	0.030544	0.24109	0.41483	0.29237	0	8.0408	6.8311	17.4306	2.4724	2.0294	6.455	3.6281	8.2067	17.5438	28.34	11.0629	33.1476	16.0994
Diencephalon - Otpb Cluster 3	0.055111	0.0017778	0.94133	1.1258	0.011778	0	0	0	0	0	0	0	0	0	1.0407	0	0	0	0	0	0	0	0	0	0.054889	0	0.022444	0.64756	0	0	0	0	0	0.0055556	0	0	6.0364	5.8573	9.742	2.2669	1.2884	4.2698	3.1856	8.2636	18.6169	26.2578	7.3658	27.2611	16.0007
Diencephalon - Otpb Cluster 4	0.0089574	0.0089574	1.2426	1.0276	0	0	0	0	0	0	0	0	0	0	0.50842	0	0	0	0	0	0	0	0	0	0	0	0	0.93085	0	0	0	0	0	0	0	0	3.5253	8.1856	16.4729	1.4386	0.8875	5.5278	3.598	3.6073	14.0007	14.3615	10.5991	21.2623	9.3673
Diencephalon - Oxtl Cluster 1 in Preoptic Area	0.16333	0.052573	1.2745	1.3134	0.053454	0.02284	0.17591	0.0113	0.040551	0.11116	0.010739	0.014826	0.097932	0.014105	1.3983	0.20067	0.47684	0.19378	0	0.21237	0.31503	0.11901	0.32016	0.11412	0.63111	0.29548	0.33908	0.97812	0.062109	0.061789	0.059224	0.045841	0.24163	0.36216	0.47676	0.008495	8.5287	7.729	19.044	2.836	2.2614	6.9882	4.1856	9.1614	17.1693	23.6133	11.6077	34.7686	17.4013
Diencephalon - Oxtl Cluster 2	0.2381	0.085714	1.6524	2.019	0.019048	0	0	0	0	0	0	0	0	0	2.8095	0	0	0	0	0	0	0	0	0	0	0	0	1.0238	0	0	0	0	0	0	0	0	3.719	7.0476	14.3905	2.681	2.4095	6.081	3.3095	3.5381	4.9286	6.2667	9.9667	19.8429	17.5714
Diencephalon - Oxtl Cluster 3	0.010697	0.24733	1.1408	1.2503	0	0	0	0	0	0	0	0	0	0	0.8481	0	0	0	0	0	0	0	0	0	0	0	0	1.1857	0	0	0	0	0	0	0	0	8.9752	7.3693	11.08	1.8314	1.1819	6.4399	2.4788	1.739	6.7497	9.8357	8.7005	7.8404	8.1249
Diencephalon - Oxtl Cluster 4 - sparse in hypothalamus	0	0.040035	0.91123	0.034813	0	0	0	0	0	0	0	0	0	0	0	0	0	0	0	0	0	0	0	0	0	0	0	0	0	0	0	0	0	0	0	0	2.0104	5.7102	9.0313	0.69539	0.061793	2.4134	0.92341	2.1575	4.6701	9.5457	6.8799	9.879	3.4856
Diencephalon - Oxtl Cluster 5	0	0.2349	1	1	0	0	0	0	0	0	0	0	0	0	0.6443	0	0	0	0	0	0	0	0	0	0	0	0	0.84564	0	0	0	0	0	0	0	0	5.7383	5.698	8.4094	1.7315	0.75168	3.5235	1.6443	2.6913	4.3624	10.3087	7.2617	9.8121	2.8993
Diencephalon - Pineal	5.7377	8.1076	11.5336	10.527	7.1645	8.6072	9.8298	4.9439	13.7565	26.8621	9.5417	9.3732	7.5368	6.3711	46.5397	15.8838	10.1064	0	0	12.2091	48.9235	19.9501	2.8494	5.0912	8.849	18.7324	5.1371	9.5434	5.4043	5.3077	4.4264	8.1448	17.0753	5.4133	82.716	4.8572	74.3318	25.0442	109.5323	34.7664	49.2021	76.9836	62.4341	25.6743	50.642	39.3879	59.011	81.0986	62.3662
Diencephalon - Pineal Vmat2 cluster	4.6099	9.8279	9.7383	12.8554	8.3014	9.5234	9.6734000000000009	7.3459	17.3941	32.6099	12.0068	11.6099	10.2703	6.9464	60.459	14.0392	10.4495	0	0	14.4068	52.0703	26.0117	3.5752	6.3149	15.0743	21.2896	3.5941	14.7338	5.9914	6.7541	5.7779	13.132	23.8302	5.741	28.4135	6.5716	61.9748	14.3811	85.209	33.9347	34.0158	80.3068	70.5901	41.5122	44.0279	44.7261	40.7631	61.4428	59.6045
Diencephalon - Pituitary	0	0	0.020228	0	0	0	0	0	0	0	0	0	0	0	0	0	0	0	0	0	0	0	0	0	0	0	0	0	0	0	0	0	0	0	0	0	0.079511	1.5519	3.1938	0.0036893	0	0	0	0.0092869	0.77094	2.0313	1.5178	1.2759	0.91216
Diencephalon - Posterior Tuberculum	0.0838	0.097404	0.95905	0.91521	0.011406	0.0026336	0.066038	0.002297	0.0068712	0.058593	2.9702e-4	2.9702e-4	0.04594	0	0.78967	0.058335	0.26506	0.084315	0	0.10948	0.19926	0.057405	0.1438	0.061088	0.15263	0.14788	0.13323	0.84523	0.0026336	9.9e-5	4.3563e-4	8.1187e-4	0.10962	0.079008	0.24639	2.3762e-4	6.8634	7.1289	13.2969	2.0441	1.0127	5.2378	2.2751	4.766	10.9163	13.4935	7.1667	14.4709	6.2737
Diencephalon - Postoptic Commissure	0	0	0.4514	0	0	0	0	0	0	0	0	0	0	0	0	0	0	0	0	0	0	0	0	0	0	0	0	0	0	0	0	0	0	0	0	0	8.2902e-4	4.1639	6.7366	0	0	0.044352	0	0.22197	3.8166	14.3358	3.6665	8.9246	5.8674
Diencephalon - Preoptic Area	0.09655	0.034002	0.69616	0.79438	0.029507	0.0066229	0.037609	0.0017001	0.0053515	0.030276	2.3653e-4	2.5132e-4	0.015759	7.096e-4	1.0612	0.049435	0.098767	0.050307	0	0.052939	0.087059	0.033469	0.084723	0.022855	0.27269	0.061927	0.14465	0.56972	0.010319	0.0086039	0.0059429	0.0065194	0.06688	0.10254	0.11663	2.8088e-4	6.9989	5.6783	11.4388	1.7651	1.3544	5.2281	3.2855	6.5354	15.4653	28.0718	9.7625	24.1088	11.7336
Diencephalon - Preoptic Otpb Cluster	0.23872	0.060342	1.3644	0.8325	0.089114	0	0	0	0	0	0	0	0	0	1.3023	0	0	0	0	0	0	0	0	0	0.036081	0	0.018663	0.94868	0	0	0	0	0	0	0	0	8.6533	5.997	12.7009	2.5255	2.2387	8.3358	5.6432	12.4054	24.2068	44.36	12.4989	32.3146	19.2198
Diencephalon - Preoptic area Vglut2 cluster	0.56786	0.091667	1.1155	1.194	0.083333	0	0	0	0	0	0	0	0	0	2.5512	0	0	0	0	0	0	0	0	0	0	0	0	1.2417	0	0	0	0	0	0	0	0	15.5226	7.2762	15.9702	3.4214	3.1274	12.9643	6.9429	19.4607	33.2512	65.5143	21.3667	40.3274	26.7821
Diencephalon - Preoptic area posterior dopaminergic cluster	0	0	0.62665	0.59887	0	0	0	0	0	0	0	0	0	0	0.014595	0	0	0	0	0	0	0	0	0	0	0	0	0.077213	0	0	0	0	0	0	0	0	1.6398	4.0984	7.4171	0.79896	0.26554	2.2411	0.94115	1.7585	6.9379	8.7288	7.0711	14.3272	7.1827
Diencephalon - Pretectal Gad1b Cluster	0.72322	1.1031	1.3445	2.2337	0.78104	0.26133	1.1169	0.27453	1.0873	1.7151	0.74075	0.52492	1.0934	1.2756	2.7854	1.0736	1.1848	0.8472	0	1.302	5.5588	2.0978	1.154	0.91856	1.4114	1.3664	1.2803	1.9106	0.27574	0.38809	0.38531	0.56937	1.1035	0.73589	9.5626	0.37593	37.1259	26.4435	38.9384	7.9724	3.4273	10.9646	8.3591	7.0846	15.3811	22.8418	13.8941	22.358	11.3141
Diencephalon - Pretectal dopaminergic cluster	0.18513	1.0936	1.3759	1.5781	0.49444	0.19696	0.86323	0.12277	0.92161	1.0361	0.34283	0.20592	0.82096	0.91419	2.2545	0.92168	1.1842	1.0841	0	1.1128	4.479	1.7876	1.306	0.94645	2.1856	1.314	1.1607	2.1031	0.20004	0.25296	0.35858	0.60895	1.0182	0.72094	9.6556	0.37013	31.3474	20.7206	32.3304	7.159	3.0134	10.2344	9.1265	3.7883	12.6268	18.5114	12.6866	20.0726	12.5905
Diencephalon - Pretectum	0.46533	1.0203	1.4624	1.8693	0.38465	0.30378	1.065	0.23555	0.86644	1.082	0.41528	0.22688	0.90152	0.90159	2.5678	1.0135	1.3225	1.3698	0	1.2732	3.9827	1.6459	1.3663	0.89197	2.4631	1.2378	1.4117	2.1485	0.16874	0.26374	0.29126	0.43676	1.1059	0.71754	8.084	0.43467	36.3294	24.6742	35.3901	6.4906	4.1255	10.5787	7.277	6.3611	13.3707	18.1243	14.3785	21.4776	10.5978
Diencephalon - Retinal Arborization Field 1 (AF1- Approximate Location)	0	0	0.5587	0	0	0	0	0	0	0	0	0	0	0	0	0	0	0	0	0	0	0	0	0	0	0	0	0	0	0	0	0	0	0	0	0	0	4.8739	7.637	0	0	0.026087	0	0.56522	1.3478	6.0022	5.4957	13.0935	6.8609
Diencephalon - Retinal Arborization Field 2 (AF2- Approximate Location)	0	0	1.4793	0.71725	0	0	0	0	0	0	0	0	0	0	0.058043	0	0	0	0	0	0	0	0	0	0	0	0	0.49834	0	0	0	0	0	0	0	0	1.5854	5.9362	10.1758	1.3433	0.59038	3.6385	2.024	3.3798	5.0282	11.4229	10.8217	14.5887	10.9254
Diencephalon - Retinal Arborization Field 3 (AF3)	0.64495	0.47477	2.8556	2.2342	0	0	0	0	0	0	0	0	0	0	2.5927	0	0.047535	0	0	0	0	0	0	0	0	0	0.02054	2.6379	0	0	0	0	0	0.0029343	0	0	11.7506	12.9519	22.3462	4.7635	3.4413	13.2077	5.3187	15.936	24.936	21.9671	18.0651	25.1972	11.2518
Diencephalon - Retinal Arborization Field 4 (AF4)	1.3527	1.0166	3.6745	3.5672	0.58014	0.17432	0.76807	0.2381	0.37224	0.48469	0.19855	0.095238	0.47066	0.223	3.9294	0.35098	0.71641	0.76998	0	1.0317	1.5721	0.44409	0.88584	0.58652	1.8227	1.433	1.5395	3.4462	0.20621	0.29868	0.30102	0.46556	0.65306	0.47343	2.4043	0.028486	21.0457	20.7338	44.9205	9.6161	6.5351	24.3225	9.0497	30.4445	32.4141	43.0351	27.6807	30.9688	17.237
Diencephalon - Retinal Arborization Field 5 (AF5)	2.3648	2.5606	7.8497	6.6247	1.042	0.40793	1.4499	0.38228	0.71562	0.63287	0.48019	0.30769	1.0221	0.67366	10.6434	1.0944	1.8054	0.52098	0	2.373	2.3135	0.47552	1.0967	0.90093	3.1503	1.169	2.4103	9.507	0.39744	0.8042	0.51282	0.90676	2.3508	1.2844	2.9452	0	32.1329	32.4814	118.4324	22.1538	18.7564	32.2203	8.873	20.7051	26.711	18.9604	51.8753	63.4604	13.7786
Diencephalon - Retinal Arborization Field 6 (AF6)	1.5081	1.0458	3.3062	4.0874	0.55556	0.29601	0.86599	0.24936	0.36726	0.419	0.21883	0.11026	0.51908	0.25615	4.5513	0.45038	0.94741	0	0	0.98473	0.70059	0.22986	0.91433	0.40034	2.056	0.9542	1.6607	3.3189	0.17557	0.39355	0.31467	0.46141	1.3486	1.1866	2.0297	0	14.5428	21.4165	50.8117	9.0831	7.2477	16.5327	5.7243	10.6064	11.3783	26.5581	40.0653	15.9101	10.151
Diencephalon - Right Habenula Vglut2 Cluster	4.4737	3.146	5.6017	8.1555	3.098	4.8062	5.6248	4.6379	10.6699	8.6495	5.0564	4.3808	6.2024	3.9389	14.6347	7.1012	5.197	0.82125	0	6.831	34.9034	6.8143	3.9422	4.0818	6.818	27.1639	3.7869	6.9118	5.3787	3.0635	2.8514	3.5876	9.2058	5.8585	48.0271	1.7179	24.507	28.3666	68.9184	29.0623	31.7729	58.1081	33.8091	21.2072	41.1599	26.641	30.5276	64.7091	45.4712
Diencephalon - Rostral Hypothalamus	0	0.0085688	0.65367	0.086765	0	0	0	0	0	0	0	0	0	0	0.0011507	0	0	0	0	0	0	0	0	0	0	0	0	0.030187	0	0	0	0	0	0	0	0	0.78495	4.7276	6.5514	0.1536	0.034446	1.2224	0.40148	2.3912	8.7152	15.7899	6.3341	11.304	5.8821
Diencephalon - Torus Lateralis	0.0016978	0	0.98896	0	0	0	0	0	0	0	0	0	0	0	0	0	0	0	0	0	0	0	0	0	0	0	0	0	0	0	0	0	0	0	0	0	0.18676	3.5416	6.5934	0.0067912	0	1.7165	0.26825	1.7071	18.5951	30.1036	11.2453	59.7156	11.1087
Diencephalon - Ventral Thalamus	0.50108	0.48027	1.3192	1.481	0.25871	0.15098	0.57976	0.12344	0.29729	0.8929	0.17444	0.13051	0.47276	0.12501	1.5585	0.96054	1.4777	0.64872	0	0.93379	2.3066	1.0132	0.9198	0.41685	1.1173	1.2647	0.89595	1.4448	0.096054	0.13129	0.10754	0.09944	0.87803	0.46201	3.8518	0.21832	18.8959	11.7659	24.5574	5.0623	3.3447	8.4331	4.4673	6.6778	14.3012	17.9274	10.8694	26.3157	12.5158
Ganglia - Anterior Lateral Line Ganglion	0.23361	0.062724	0.82084	0.18792	0	0	0	0	0	0	0	0	0	0	0	0	0	0	0	0	0	0	0	0	0	0	0	0	0	0	0	0	0	0	0	0	0.64193	2.4873	4.1162	0.44845	0.11261	1.5149	1.6756	0.52303	3.9165	7.9985	2.0484	11.0116	2.63
Ganglia - Facial Sensory Ganglion	0.016521	0.10509	1.0464	0.16475	0	0	0	0	0	0	0	0	0	0	0	0	0	0	0	0	0	0	0	0	0	0	0	0	0	0	0	0	0	0	0	0	0.71501	3.0505	4.9936	0.21845	0.02157	1.5103	0.72602	0.99587	9.6728	20.3222	4.8917	29.0441	7.1459
Ganglia - Facial glossopharyngeal ganglion	0	0.033961	0.93186	0	0	0	0	0	0	0	0	0	0	0	0	0	0	0	0	0	0	0	0	0	0	0	0	0	0	0	0	0	0	0	0	0	0	0.8221	1.4784	0	0	0	0.0064399	0.023613	0.070068	0.90175	0.38551	0.36113	0.33642
Ganglia - Lateral Line Neuromast D1	8.0126	4.4245	14.923	7.7704	5.1761	8.8695	2.2138	1.9041	4.1887	4.8019	4.1997	4.3789	3.3726	3.7783	13.9969	3.8223	2.7453	0	0	3.6022	9.0613	4.3931	2.6918	6.5645	0.61635	3.7374	2.6651	1.9623	3.8145	4.7657	7.8082	10.9072	7.4733	4.0566	10.6038	0	3.5267	7.7956	11.9686	6.2657	9.1871	22.228	7.5299	20.3365	32.0346	25.2264	19.0881	15.2138	25.1509
Ganglia - Lateral Line Neuromast D2	0	5.8077	0	0	0	0	0	0	0	0	0	0	0	0	0	0	0	0	0	0	0	0	0	0	0	3.754	0	0	0	0	0	0	0	0	0	0	7.1771	12.7442	19.7478	8.246	5.4481	22.4562	5.9419	25.102	38.4714	47.9982	29.3882	41.466	32.5224
Ganglia - Lateral Line Neuromast N	0.44746	0	0.35142	2.0947	1.1008	4.565	0.64858	0.42119	2.1098	2.7416	2.0405	0.076227	0.85831	0.49957	2.5383	3.0241	0.050388	0.76787	0	0.50818	4.8019	2.6395	0.079242	0.19509	1.3824	0	1.6572	0.62618	0.24591	2.4479	3.9776	1.7756	2.5009	0.19552	4.1301	2.6451	3.1637	10.6322	7.9393	4.4307	10.0508	8.792	8.7394	9.1107	11.1826	11.9169	15.6456	11.2911	5.5474
Ganglia - Lateral Line Neuromast O1	1.1581	0.15805	1.3062	0.31113	0.28131	0	0	0	0	0	0	0	0	0	0	0	0	0	0	0	0	0	0	0	0	0	0	0	0	0	0	0	0	0	0	0	4.2217	2.8499	9.3012	4.0358	14.34	6.6551	6.7515	5.7406	5.4881	13.165	2.2127	8.1759	14.8728
Ganglia - Lateral Line Neuromast OC1	9.5455	4.0557	11.3562	4.0612	5.0631	10.0686	6.5158	3.5659	11.987	9.3302	13.3636	8.2709	4.3915	11.2356	25.1874	4.6104	7.8404	4.2987	0	12.4675	21.961	13.6735	4.1429	5.5417	2.0557	4.7737	2.3432	4.2968	5.6698	13.243	17.0186	17.423	5.7885	9.5547	56.4193	2.6067	18.525	10.7254	27.2505	8.3173	9.551	21.4527	15.256	27.6642	47.6827	46.3599	13.9221	47.5696	43.7625
Ganglia - Lateral Line Neuromast SO1	5.979	4.4154	12.5013	2.8576	4.3701	6.357	4.6667	1.7257	7.7815	4.1325	3.4954	3.7776	3.5262	2.4291	19.3812	4.5354	1.8163	2.6969	0	3.3104	10.5322	3.6207	2.0669	4.8766	2.0899	4.2907	1.7283	5.185	7.874	5.1332	7.5217	7.9278	4.2546	3.3064	6.7382	2.9606	11.5696	13.0413	19.9705	7.2244	10.4757	21.4921	16.3819	6.8077	9.6516	13.0302	16.2808	11.3497	8.3655
Ganglia - Lateral Line Neuromast SO2	6.8121	3.0102	8.7763	3.228	4.7098	7.646	4.9723	2.756	6.9452	3.374	4.1704	3.8521	3.6026	2.9692	19.2391	5.0379	3.1001	1.4621	0	3.8035	11.227	4.2939	2.2711	4.9713	1.5866	4.2785	2.5394	3.7572	6.899	3.6488	6.8084	9.0416	4.3703	2.5721	34.0034	2.5071	6.8281	10.2129	16.2252	5.2982	5.394	13.728	7.5213	4.5028	13.1155	15.968	19.9744	18.7354	9.464
Ganglia - Lateral Line Neuromast SO3	1.6947	0.7075	0	2.6015	0	1.011	2.3675	0.26874	0.34186	0.15722	0.51188	0.27239	2.1463	2.2724	0	1.2761	1.1097	1.3163	0	0.21207	7.4698	0.3894	0.65265	0.66362	0	0.10238	0	0.073126	0.82084	0	0.41865	0.68007	0	2.34	15.1664	0	3.5759	1.5027	10.5009	2.7203	4.0969	8.8775	10.4205	4.5375	10.1408	13.1609	24.1938	4.4241	17.9506
Ganglia - Olfactory Epithelium	2.315	0.48082	2.8745	1.472	1.4624	1.5068	1.0167	0.42983	1.6075	1.2746	1.0715	0.66278	0.74174	0.70099	5.9488	1.6708	0.30564	0.6472	0	1.0215	2.5017	0.74342	0.54888	0.75984	0.94158	0.46534	1.0944	2.9157	1.3594	1.5357	2.706	2.2159	1.5309	0.88297	2.2601	2.7914	3.0186	10.9496	10.4774	4.9502	6.4459	9.7807	5.9862	6.7611	7.8735	10.1004	9.3383	8.1042	3.7416
Ganglia - Posterior Lateral Line Ganglia	0.95484	1.0944	3.7014	0.87884	0.12116	0	0	0	0	0	0	0	0	0	1.4055	0	0	0	0	0	0	0	0	0	0	0	0	0	0	0	0	0	0	0	0	0	6.0551	4.1502	7.7807	2.0741	6.2995	5.076	3.8009	8.5862	12.6504	12.9375	4.761	10.018	4.546
Ganglia - Statoacoustic Ganglion	0.2033	0.03198	0.74197	0.44516	0	0	0	0	0	0	0	0	0	0	0.3595	0	0	0	0	0	0	0	0	0	0	0.01937	0	0.21604	0	0	0	0	0	0	0	0	4.3202	4.2218	8.6689	1.658	1.1648	2.0103	1.8749	0.72776	6.3017	7.9109	5.3054	10.177	3.455
Ganglia - Trigeminal Ganglion	0.14865	0.018539	0.62193	0.076084	0	0	0	0	0	0	0	0	0	0	0	0	0	0	0	0	0	0	0	0	0	0	0	0	0	0	0	0	0	0	0	0	0.24436	1.7186	2.6042	0.24595	0.0052848	0.10419	0.54677	0.10368	1.2371	1.6307	1.5352	3.7119	0.65708
Ganglia - Vagal Ganglia	0.080738	0.41501	2.1571	0.3838	0	0	0	0	0	0	0	0	0	0	0	0	0	0	0	0	0	0	0	0	0	0	0	0	0	0	0	0	0	0	0	0	3.4473	2.6575	4.4618	0.87844	3.1039	0.51689	2.2272	1.3178	2.3477	3.1574	3.1246	3.6541	1.4076
Mesencephalon -	3.3661	3.3768	5.7216	4.3716	2.3868	2.57	3.4978	1.8469	5.1418	4.59	3.1234	3.7561	3.5799	4.3743	18.3891	4.6355	3.9048	2.3584	0	4.0746	23.3557	5.463	2.2222	3.6949	5.3005	3.681	2.7084	18.3977	2.4124	2.5376	2.701	4.974	5.5804	4.1082	31.7481	2.1036	51.3002	30.2616	66.4912	16.044	32.7495	34.8892	23.6757	24.1377	53.9195	50.1412	39.1754	85.71	45.8264
Mesencephalon - Isl1 cluster of the mesencephalic region	0.46567	0.14908	0.9856	0.88622	0.030904	0	0.14293	0.030026	0.081826	0.33363	0.14662	0.11396	0.023705	0.22441	3.2964	0.29605	0.25496	0.7245	0	0.2741	0.38086	0.10202	0.25724	0.088323	0.1252	0.19824	0.25742	1.3988	0	0.14258	0	0.038104	0.21089	0.30799	0.4885	0	3.2079	11.8181	18.1968	2.8455	3.1194	5.5259	6.7937	16.0588	55.1633	59.5933	3.9357	94.5519	6.5213
Mesencephalon - Medial Tectal Band	0.64909	1.4488	2.5169	1.3808	0.83961	0.43871	1.0266	0.31551	1.3521	1.6219	0.77387	1.2325	0.91952	1.1318	4.4232	1.4133	1.5569	2.9548	0	1.1028	7.437	2.5319	0.99265	1.4139	1.5845	1.827	1.6735	4.3097	0.20776	0.4548	0.33936	0.5224	1.8284	1.2086	15.5387	0.67995	22.8244	21.0092	24.0235	5.4889	10.342	13.6796	11.1837	11.8601	42.9275	33.7986	8.5827	69.1055	15.0726
Mesencephalon - NucMLF (nucleus of the medial longitudinal fascicle)	0	0.3202	0.85566	0.77907	0	0	0.022691	0	0	0.012606	0	0	0	0.0015758	1	0.024267	0.26915	0.38796	0	0.064923	0.21714	0.15884	0.35329	0	0.57643	0.40908	0.4573	1.2714	0	0	0	0	0.032461	0.0050425	0.082572	0	8.8976	12.3265	13.976	2.7715	1.4708	4.9159	2.9849	4.0353	6.6798	9.1321	5.3678	12.5402	4.6911
Mesencephalon - Oculomotor Nucleus nIII	0.0023929	0.25501	0.7312	0.90314	0	0.02051	0.12785	0.013104	0.066089	0.17742	0.0075205	0.020283	0.063469	0.092639	1.0169	0.26082	0.47858	1.4708	0	0.27142	0.55242	0.36531	0.37796	0.083523	0.64847	0.4959	0.58683	1.2388	0	3.4184e-4	0	0.019029	0.23997	0.20134	1.1811	0.0036463	6.9753	12.6843	14.268	2.3044	1.9057	5.3363	3.2917	6.6128	13.2918	14.9496	3.7172	24.1577	4.6796
Mesencephalon - Otpb Cluster	0.002849	0.47945	0.96907	0.95604	0	0.017908	0.337	0.04477	0.11396	0.38787	0.002035	0.005291	0.1514	0.22996	1.0379	0.55596	0.74115	3.3097	0	0.44567	0.90842	0.66748	0.73545	0.096459	1.2613	0.96011	1.1123	1.6935	0	0.002035	0	0.071632	0.44648	0.337	2.0757	0	10.8079	15.4603	16.2414	3.5547	3.1876	6.8193	4.7464	16.0586	30.0667	36.2711	6.4025	54.908	7.3211
Mesencephalon - Oxtl Cluster Sparse	0.65031	1.0226	2.0491	1.4281	0.22617	0.26847	0.87084	0.075014	0.42019	0.78793	0.096447	0.018613	0.74619	0.62606	2.1359	1.0096	1.6289	2.8832	0	1.15	1.5319	1.2651	1.612	0.8308	4.6582	1.0333	2.2408	2.7513	0.0073322	0.1912	0.17654	0.4529	0.9797	0.90186	4.85	0.37676	42.6926	19.2442	47.709	8.6283	5.4168	11.2098	6.7445	19.8364	33.2837	43.0333	38.5144	63.3254	8.8804
Mesencephalon - Ptf1a Cluster	0.17389	0.10465	0.61628	1.1712	0	0	0.24313	0.19239	0.0031712	0.2426	0.013214	0.049683	0.13636	0.063425	1.2717	0.42125	0.43235	5.7114	0	0.16702	0.35677	0.29493	0.19556	0	0.55127	0.42125	0.5333	1.0116	0	0	0	0	0.17812	0.08351	0.67495	0	8.0391	12.7468	13.8473	3.4191	2.4804	7.6781	3.7294	10.9725	21.6993	30.1934	2.7225	34.5222	6.7997
Mesencephalon - Retinal Arborization Field 7 (AF7)	5.3275	2.687	10.3118	8.2776	2.7482	1.7117	3.6394	2.5076	4.3606	5.2299	2.5098	2.9293	3.9434	3.3993	25.4621	9.8138	5.2479	3.5149	0	6.8912	14.926	4.5104	3.2064	3.5451	7.4964	3.6708	2.5547	9.8474	1.7487	1.6786	1.4453	4.5042	6.3758	2.8497	29.5524	2.3741	37.1329	36.0875	122.6287	24.1761	45.8564	53.3505	22.7616	3.9265	10.2664	7.3001	71.2047	21.6966	7.9063
Mesencephalon - Retinal Arborization Field 8 (AF8)	2.0237	2.5924	7.5972	5.4692	1.9905	1.2654	1.5948	1.4028	2.128	2.2986	1.3483	1.4028	1.6232	2.1066	11.6043	2.9384	4.9431	5.4052	0	4.9716	6.1066	2.519	3.7938	2.5545	10.1659	3.4242	3.0403	9.5	1.5711	1.6469	1.2346	2.7986	4.7938	2.628	17.3057	1.2133	55.2559	33.2062	110.4692	25.4502	27.1801	60.7986	16.1327	5.5735	15.1611	23.7133	83.6848	45.3839	23.6398
Mesencephalon - Retinal Arborization Field 9 (AF9)	2.3648	2.3443	7.7735	6.2653	1.4295	1.1102	1.3887	0.85947	1.7074	2.6456	1.2279	0.87409	1.4314	1.6417	10.1877	2.4559	3.7695	3.9317	0	4.24	4.869	2.1535	3.6459	2.5028	8.3558	2.4865	3.1096	13.6259	1.2361	1.2572	1.199	1.3797	3.3145	1.6515	11.4162	0.75717	63.851	27.2428	115.0082	30.4255	22.8451	57.6194	16.6588	17.4519	44.6076	50.8791	91.511	99.6667	38.595
Mesencephalon - Sparse 6.7FRhcrtR cluster	0	0.65184	1.0716	0.85687	0	0	0.4236	0	0.032882	0.16828	0	0.0077369	0.13153	0.22631	1.2418	0.86654	0.94778	1.4333	0	0.65184	1.1838	1.3985	1	0.12766	2.1257	0.71567	1.1915	2.8337	0	0	0	0	0.86847	0.58607	2.2476	0	19.5358	17.7485	21.7041	5.1412	3.2882	6.4855	4.501	6.8917	9.559	18.6325	14.7369	20.8221	7.0232
Mesencephalon - Tectum Stratum Periventriculare	2.3995	2.5083	4.0509	2.6561	1.7358	1.5348	2.5878	1.1482	3.2511	3.4975	2.2507	2.7651	2.3315	3.2882	9.4944	2.8921	2.4054	2.8492	0	2.2613	15.7715	3.4593	1.6267	2.9249	3.745	3.9944	2.7261	8.3736	1.3882	1.5633	1.5168	2.2633	2.8698	2.6848	24.4553	1.3319	32.2533	20.2696	36.1666	8.6368	23.241	19.8632	16.3223	21.8871	58.6657	54.5575	23.8473	94.755	41.7354
Mesencephalon - Tecum Neuropil	7.8042	7.9685	12.9527	10.4638	5.8821	7.2236	8.9956	5.0989	14.6344	11.8304	7.9317	10.103	9.893	11.4751	54.382	12.6205	10.9489	2.9447	0	11.4151	66.2287	15.6716	5.2852	9.1315	12.928	6.6942	5.2143	55.6777	6.9851	7.0212	7.454	15.2777	16.9984	10.9229	84.8889	5.6899	130.3724	67.7207	163.472	41.0896	85.1564	89.3063	60.6254	38.7392	66.5329	58.8744	70.5798	90.734	84.5864
Mesencephalon - Tegmentum	0.29396	0.71713	1.1787	1.1547	0.06606	0.04063	0.29073	0.06896	0.12468	0.30033	0.071038	0.11156	0.20841	0.25631	1.8292	0.4046	0.54061	2.5203	0	0.43483	0.74946	0.47121	0.53763	0.20537	1.1269	0.63157	0.86668	2.5088	0.016993	0.079182	0.017051	0.097203	0.40095	0.33377	1.5366	0.045676	15.2531	15.5346	21.6948	5.07	3.7893	8.5083	5.0115	19.7818	40.9386	45.1815	22.3866	76.1697	15.5146
Mesencephalon - Torus Longitudinalis	4.5981	5.6817	2.7873	9.6219	4.2135	5.7993	5.2091	4.3146	9.9347	9.7869	9.6672	5.6719	8.0235	11.7492	28.5286	10.2872	5.3649	0.021807	0	7.4173	59.6172	8.383	3.1201	10.4317	5.1236	16.6607	3.9288	16.3094	3.3035	3.2359	3.6003	6.8614	11.5732	7.0541	60.4405	4.6359	41.3417	15.9959	61.1198	16.6892	32.677	44.6467	37.7125	27.7297	45.4578	50.0018	47.3321	72.6937	27.9118
Mesencephalon - Torus Semicircularis	1.0833	0.76274	2.0107	1.0493	0.23362	0.0020685	0.079774	0.014435	0.024502	0.055352	0.037171	0.021493	0.042417	0.068233	2.7416	0.077226	0.029483	0.070195	0	0.068464	0.099216	0.018314	0.059986	0.044459	0.2482	0.084195	0.073604	4.9824	0.0094724	0.028728	0.016734	0.031649	0.061815	0.12912	0.10552	0	12.6459	13.2425	21.7114	3.2819	6.8957	11.5949	6.0815	13.9797	44.1893	38.4246	26.284300000000002	79.4203	29.5422
Mesencephalon - Vglut2 cluster 1	0.0018752	0.59704	0.91593	0.85165	1.0418e-4	0.03542	0.23502	0	0.025836	0.15502	0	0.061881	0.046567	0.055735	1.1414	0.31326	0.75247	1.1648	0	0.52141	1.0497	0.72424	0.76081	0.066674	0.75456	0.77737	0.85905	1.4513	0	0	0	0.0086467	0.72362	0.22492	1.8011	1.0418e-4	11.9551	14.4513	18.9728	3.4339	1.5568	4.9448	2.9138	2.0957	4.4356	5.0837	4.4509	6.5685	2.4649
Mesencephalon - Vmat2 cluster of paraventricular organ	0	0.083137	0.86967	0.20541	0	0	0	0	0	0	0	0	0	0	0	0	0	0	0	0	0	0	0	0	0	0	0	0.015788	0	0	0	0	0	0	0	0	1.8767	4.8668	6.2492	0.48186	0.049379	2.5877	0.52251	1.8542	4.0307	8.3561	5.2576	6.8851	2.5166
Mesencephalon - Vmat2 cluster2	0.047705	0	0.81008	1.005	0	0	0.0013501	0	0	0	0	0	0	0	1.0585	0	0.13906	0	0	0	0.0085509	0	0.060306	0	0.037804	0	0.0018002	0.95815	0	0	0	0	0	0.09541	0	0	6.7673	8.5468	15.6076	2.0117	0.86454	5.7853	3.0171	7.7052	20.3492	15.0896	4.5819	9.4086	5.2322
Rhombencephalon -	2.6716	2.1966	4.8644	2.8959	1.4765	1.4602	1.5449	0.85697	1.7547	1.912	1.5156	1.6563	1.3796	1.9021	10.2125	1.4334	1.3604	2.4076	0	1.7567	4.3391	1.8565	0.96501	1.4612	0.85776	2.4841	1.3324	3.5855	0.65147	0.87949	1.1557	1.9943	1.322	0.98607	9.4573	0.70963	32.6798	21.2221	38.6183	9.2479	19.124	21.6167	16.0932	9.7606	28.3224	24.9003	14.4642	38.098	15.0683
Rhombencephalon - 6.7FDhcrtR-Gal4 Cluster 1	1.0073	1.6712	1.4164	1.6352	0.42157	0.08963	0.50521	0.0070349	0.21105	0.69177	0.16884	0.30485	0.36894	0.71678	3.7246	0.37337	0.96795	0.21678	0	0.65946	1.0769	0.80433	0.47342	0.66597	0.41871	1.494	1.5961	1.9909	0	0.20636	0.026316	0.24075	0.62533	0.45597	1.2488	0	17.7824	21.8252	39.3619	6.05	10.6988	12.7955	9.2374	7.3663	26.4458	25.6558	7.5961	23.7368	10.2178
Rhombencephalon - 6.7FDhcrtR-Gal4 Cluster 2 Sparse	0.91247	0.88028	1.1288	1.4608	0.1167	0.11771	0.17002	0	0.051308	0.44567	0.023139	0.065392	0.15091	0.30986	3.0614	0.50101	0.54326	0.098592	0	0.65292	0.54225	0.18813	0.52817	0.64487	0.35815	1	0.97183	1.7998	0	0.026157	0	0.027163	0.42857	0.48793	0.17706	0	14.3169	22.6066	45.2354	5.9537	7.7686	13.1237	7.2173	3.5664	12.6499	9.6308	8.2887	37.0262	13.3893
Rhombencephalon - 6.7FDhcrtR-Gal4 Cluster 3	0.95914	1.0654	2.0153	1.8846	0.012257	0	0	0	0	0	0	0	0	0	4.3075	0	0	0	0	0	0	0	0	0	0	0.69969	0	1.3718	0	0	0	0	0	0	0	0	14.4576	37.8631	21.4014	4.6067	6.7436	8.4127	6.5506	7.0562	17.808	14.383	6.0174	23.1389	5.8621
Rhombencephalon - 6.7FDhcrtR-Gal4 Cluster 4	2.4553	3.5322	8.4366	4.6112	1.58	0	0	0	0	0	0	0	0	0	17.6923	0	0	0	0	0	0	0	0	0	0	0.9501	0	4.7256	0	0	0	0	0	0	0	0	41.0915	26.3617	41.316	9.4116	35.8586	21.1476	25.8503	9.9938	34.2765	48.368	18.3763	35.2807	30.8919
Rhombencephalon - 6.7FDhcrtR-Gal4 Cluster 5	3.2063	4.0273	6.6914	3.5064	1.8913	0.15463	0.65969	0.030722	0.25625	3.655	1.8231	0.019581	0.50777	0.16475	21.1229	0.105	0.58879	0	0	2.8447	0.014855	3.3761e-4	0.25219	0.95949	1.0074	1.3082	2.9575	7.03	0.11951	0.93822	0.62458	0.69278	0.88724	0.90074	0.082377	0	68.2816	49.5388	61.9426	13.5297	41.1806	32.9767	32.9041	10.974	47.3106	48.6455	23.4389	46.8525	22.1458
Rhombencephalon - 6.7FDhcrtR-Gal4 Stripe 1	3.3096	2.8522	3.5808	3.2378	1.7276	0.76364	1.6209	0.69524	0.8522	2.4206	0.91938	1.0782	1.3648	1.3145	15.6761	0.68628	2.3154	0.40432	0	2.1254	1.8296	1.9656	1.4208	1.2734	1.1926	1.1625	3.5863	6.5749	0.4261	0.64882	0.66531	0.67264	1.3174	0.76262	6.3803	0	60.1787	24.0356	59.9304	12.3654	44.5989	28.079	36.705	12.7427	37.6224	32.2604	12.7431	48.8876	27.3567
Rhombencephalon - 6.7FDhcrtR-Gal4 Stripe 2	3.3956	4.3995	5.2288	3.9828	1.6061	1.6562	3.1739	1.8925	2.9197	5.5349	1.9745	3.6322	2.7048	5.0062	17.7469	2.0087	3.1558	6.3133	0	3.9242	6.192	3.4759	2.021	1.9576	1.1679	1.884	2.9571	4.0328	0.89448	1.2751	0.93888	2.2098	1.6045	1.2381	10.3095	0.51416	50.2855	23.0791	52.8027	12.0603	40.9454	27.7073	23.9735	27.2287	66.2983	36.6887	9.5915	102.0665	15.6554
Rhombencephalon - 6.7FDhcrtR-Gal4 Stripe 3	3.203	2.2102	3.5076	2.4052	1.3134	1.0205	2.8825	0.96883	1.7578	2.9323	1.309	2.171	2.764	3.3446	7.8994	1.6919	1.9252	10.9813	0	1.4835	6.1514	2.1906	1.2565	1.8175	0.93232	1.4052	1.6109	1.9768	0.15049	0.76135	0.81033	0.9626	1.6723	0.92876	6.0445	0.56456	35.6598	19.8798	30.6162	7.6394	19.1167	22.9875	23.7346	8.0249	24.1736	35.9047	9.211	38.5744	12.122
Rhombencephalon - 6.7FDhcrtR-Gal4 Stripe 4	2.3951	1.7694	6.8198	2.7563	1.0942	1.1941	4.7767	1.4093	2.334	3.7813	2.246	3.4477	3.5869	5.1618	9.9827	1.6587	2.0742	16.4558	0	1.9397	8.5004	2.8663	1.3444	1.5488	1.6184	4.0119	1.0304	2.2298	0.20177	0.98002	0.68447	1.2779	1.4497	1.0388	11.153	1.0461	41.3801	29.8739	27.6537	10.9062	22.4616	24.5815	20.2041	1.6464	21.6591	15.3382	32.2025	28.9254	17.9208
Rhombencephalon - Anterior Cluster of nV Trigeminal Motorneurons	0.43578	0.29869	0.89436	1.048	0.011271	0	0.099083	0.022018	0.031848	0.20328	7.8637e-4	0.028571	0.11927	0.13355	1.6919	0.31075	0.35898	2.0026	0	0.41599	0.24168	0.15557000000000001	0.35007	0.28204	0.20144	0.50773	0.67235	1.6999	1.3106e-4	0.1637	0.055046	0.057536	0.2194	0.16841	0.31953	0	14.0339	24.1397	18.691	3.0307	4.1946	7.6847	3.2625	2.054	7.8771	6.087	10.4689	19.3143	5.2252
Rhombencephalon - Area Postrema	3.8155	3.6396	0	0.095426	2.2847	1.8147	0	0.12382	0	3.2681	0	1.1491	0.091483	0.69953	0.11672	0	1.3344	0	0	3.0402	0	0	0	1.1885	2.8155	4.7279	2.0213	3.25	0	0	0.347	0	0.0023659	0	0	0	137.4598	20.694	52.1956	44.933	68.2003	56.0158	35.0418	9.5607	20.3549	22.8951	10.7484	7.724	14.0268
Rhombencephalon - CaD	0.88618	1.874	2.0508	1.5549	0	0	0	0	0	0	0	0	0	0	2.7785	0	0	0	0	0	0	0	0	0	0	1	0	2.4289	0	0	0	0	0	0	0	0	18.5549	21.6728	31.0224	6.4837	6.0427	12.0488	6.7358	6.9959	17.4207	10.9492	6.4309	13.565	7.2744
Rhombencephalon - CaV	0.70197	1.2585	2.2585	1.623	0	0	0	0	0	0	0	0	0	0	2.8474	0	0	0	0	0	0	0	0	0	0	1	0	2.2639	0	0	0	0	0	0	0	0	13.93	20.8797	27.6266	6.6122	4.7181	12.2962	6.5063	6.4057	16.912	11.6355	6.4901	13.3232	6.939
Rhombencephalon - Caudal Ventral Cluster Labelled by Spinal Backfills	0.83722	2.1652	2.0934	1.6507	0.058374	0	0	0	0	0	0	0	0	0	2.8215	0	0	0	0	0	0	0	0	0	0	1.2458	0	3.2043	0	0	0	0	0	0	0	0	20.1787	28.5272	31.0671	9.7568	6.5128	14.2297	10.1682	7.901	16.9551	14.2306	8.8076	20.8577	6.4573
Rhombencephalon - Cerebellar Neuropil 1	1.1946	1.1437	2.598	2.2018	0.64003	0.27378	1.3341	0.51473	0.81917	1.4015	0.68783	0.90126	1.3124	1.7204	6.5901	1.6721	2.0181	10.048	0	1.3153	5.9894	3.9867	1.6857	1.5123	0.82521	1.5987	1.1939	2.0901	0.088363	0.10454	0.14703	0.89353	1.0152	0.94785	11.1835	0.25036	36.5386	21.4358	58.4925	9.9725	11.2805	18.0068	7.1924	16.4754	51.4348	51.0196	12.2914	78.9206	11.9481
Rhombencephalon - Cerebelluar-Vglut2 enriched areas	1.178	1.2633	2.213	2.054	0.71525	0.46212	1.1571	0.49391	1.1374	1.1994	0.74153	0.94302	1.1652	1.5916	7.0759	1.6353	1.6104	4.417	0	1.4501	5.6364	1.8716	1.2098	1.3504	0.65017	1.4735	0.98463	2.7715	0.21757	0.21555	0.20779	0.79033	0.81805	0.71124	10.4922	0.57818	29.0642	21.9679	41.5408	9.3404	13.0708	17.7022	7.978	13.4208	46.9297	44.7199	15.3692	73.4113	13.86
Rhombencephalon - Cerebellum	4.2576	3.384	7.0018	3.9885	3.1471	3.2787	3.3667	2.0047	4.807	4.1508	3.8096	3.9959	3.4983	4.8227	18.058	5.0667	3.4649	4.1759	0	4.1951	18.029	5.0713	2.4387	4.4639	1.7681	5.161	1.7207	5.3113	1.3532	1.7338	2.6611	5.3722	3.6559	2.1501	28.2526	2.1383	42.7775	26.0534	52.2351	11.8406	34.5351	29.7787	15.0683	16.6256	57.1998	46.6909	31.7248	92.2074	22.5176
Rhombencephalon - Cerebellum Gad1b Enriched Areas	5.888	4.8455	9.3279	5.116	4.6151	5.1609	4.6292	3.1698	6.9597	5.3922	5.4194	5.5576	4.9567	7.1987	26.8396	7.9579	4.7458	3.533	0	5.8313	29.5359	7.6586	3.2832	7.0192	2.1991	6.5399	1.9082	6.4816	1.622	2.0505	3.028	7.7421	4.7432	2.5029	38.6619	2.9933	55.4104	29.336	69.2692	14.7165	53.0411	35.0875	19.8701	21.2423	72.9762	55.221	43.3424	114.1473	29.7219
Rhombencephalon - Corpus Cerebelli	4.376	3.7144	7.1721	4.1541	3.3326	3.6829	3.7316	2.2865	4.8586	4.1981	3.7986	4.2051	3.7416	5.4885	19.1995	5.8457	4.0142	5.0156	0	4.5867000000000004	21.2204	5.928	2.717	4.8903	1.8246	5.0049	1.8041	5.6351	1.4375	1.778	2.9061	6.2356	4.0123	2.2078	31.0591	2.2598	47.6954	28.9161	57.0111	13.536	37.2634	32.2207	15.4225	19.7575	61.103	50.5639	34.5165	103.8583	26.1621
Rhombencephalon - Eminentia Granularis	2.0421	1.1422	3.583	2.0942	0.7882	0.23294	0.68584	0.32989	0.32083	0.94893	0.38786	0.28441	0.56626	0.62525	7.8829	0.74962	0.74488	0.019949	0	0.82371	0.9373	0.27609	0.61328	0.8444	0.26384	1.7535	0.84879	2.5087	0.13708	0.43631	0.094899	0.2872	0.44372	0.25084	1.5903	0	29.1771	10.19	26.9419	6.2314	13.2531	14.9007	7.8348	4.4375	23.3938	35.3152	22.1758	24.4875	3.7546
Rhombencephalon - Gad1b Cluster 1	0.40379	0.79378	1.0937	1.0117	0.34161	0.28221	0.77064	0.22253	0.66704	0.79267	0.44953	0.37033	0.75279	0.8476	2.298	1.5033	1.3695	7.5495	0	1.6523	2.5839	1.5475	1.4197	0.95287	0.92052	0.70845	0.90588	1.6114	0.010039	0.0040435	0.051868	0.44004	1.0054	0.59858	7.4976	0.37326	25.5004	26.6566	29.2874	5.5236	5.7695	9.353	4.3935	2.9893	11.7055	7.5035	12.8562	37.8265	6.1369
Rhombencephalon - Gad1b Cluster 10	0.035556	0.92444	0.99111	1.0711	0	0	0	0	0	0	0	0	0	0	1.8622	0	0	0	0	0	0	0	0	0	0	0	0	1	0	0	0	0	0	0	0	0	11.7511	21.7733	14.3333	3.2222	2.6444	8.2311	3.9111	3.8222	29.6222	14.2133	5.4978	32.04	4.9378
Rhombencephalon - Gad1b Cluster 11	0.6943	1.4663	1.0052	1.4041	0.025907	0	0	0	0	0	0	0	0	0	2.1606	0	0	0	0	0	0	0	0	0	0	1	0	1.4508	0	0	0	0	0	0	0	0	14.658	28.0052	14.9948	5.0466	5.2694	10.1658	4.513	4.114	14.9741	10.2176	3.601	21.5803	6.3938
Rhombencephalon - Gad1b Cluster 12	0.76699	1.0874	2.1456	1.2427	0	0	0	0	0	0	0	0	0	0	2.0291	0	0	0	0	0	0	0	0	0	0	1	0	1.4272	0	0	0	0	0	0	0	0	14.4369	19.8447	22.6408	8.0291	5.0485	12.8641	5.3107	8.0388	12.1068	9.7476	6.9612	12.1845	4.8932
Rhombencephalon - Gad1b Cluster 13	2.7572	3.2455	7.3964	4.0978	1.5798	1.2432e-4	0	0	0	0.12419	0.01641	0	0	0	16.3732	0	0	0	0	0.18672	0	0	0	0.10244	0.054575	1.0088	0.887	5.3166	0	0.0033565	0	0	0.010691	0	0	0	52.0748	35.4944	48.1456	10.6504	36.8604	22.3174	24.496	10.7386	36.4054	42.3662	15.0878	41.4457	26.9799
Rhombencephalon - Gad1b Cluster 14	5.9499	4.3067	9.0046	5.1436	1.9987	1.3738	3.8999	2.6548	3.3386	5.2098	1.8972	4.3511	3.8765	5.2882	24.274	3.1739	3.2085	0.88999	0	3.6914	7.0264	3.4051	2.0046	2.5181	1.3663	1.1907	4.3123	5.2563	0.92852	1.5692	0.9585	2.2049	1.6344	1.1291	14.9625	0.0019763	49.615	29.9631	82.5372	17.6943	62.5751	39.47	26.5484	30.9562	56.2309	28.4881	9.1542	60.0362	18.2477
Rhombencephalon - Gad1b Cluster 15	2.2869	2.0951	2.1612	2.1241	0.80338	0.46334	2.5149	0.53747	1.1233	1.5882	0.78324	1.7873000000000001	1.6076	2.0629	5.5238	0.75584	1.4827	3.0226	0	1.0371	3.9678	2.2023	0.84045	0.8332	0.79533	2.5882	1.2901	1.7059	0.10959	0.3755	0.35778	0.8195	1.0387	0.72039	5.9186	0.044319	34.8437	20.5923	28.4915	9.3916	15.2554	18.0185	16.8767	4.1322	13.6801	24.0459	14.0782	15.3288	9.8719
Rhombencephalon - Gad1b Cluster 16	0.60722	0.57495	0.90848	1.0135	0.0058668	0	0.1851	0.0088002	0.077442	0.38809	0.01232	0.1235	0.2291	0.29363	1.7856	0.48577	0.55852	1.65	0	0.60076	0.46817	0.27251	0.55031	0.45497	0.36316	0.88002	0.99003	2.0329	0	0.31035	0.17278	0.12438	0.40628	0.40305	0.4362	0	16.088	23.5776	18.3502	3.2373	5.3036	7.562	3.8395	2.1974	9.77	7.051	13.5943	22.7917	4.6905
Rhombencephalon - Gad1b Cluster 17	0.001819	0.057754	0.33652	0.81764	0	0	0.020464	0	0.007276	0.11278	0	0	0.016371	0.022738	1	0.59482	0.53934	2.1401	0	0.54934	0.21919	0.12005	0.62847	0.021828	0.050932	0.16098	0.19327	1.0059	0	0	0	0	0.21146	0.044111	0.33697	0	13.1164	13.5789	18.8336	3.0618	1.4284	4.2851	2	1.5566	6.6021	5.2419	8.6503	19.5234	2.5603
Rhombencephalon - Gad1b Cluster 18	1.5082	1.0052	1.2667	2.0745	0.90649	0.28225	1.0797	0.54459	1.0078	1.9307	1.7281	1.3688	0.69697	1.8545	6.1524	0.55758	0.96797	0.69957	0	1.3065	1.3628	0.99307	0.59654	0.90216	0.69524	3.0987	1.3723	2.9446	0.39394	0.51082	0.55065	0.92035	1.0346	0.57662	6.8026	0	23.2779	21.4727	34.0935	5.8009	17.4675	12.6996	26.3316	3.2658	33.5481	20.0857	22.1394	55.5636	9.6874
Rhombencephalon - Gad1b Cluster 19	1.2243	1.4226	3.3717	2.4238	0.82776	0	0	0	0	0	0	0	0	0	9.1995	0	0	0	0	0.10409	0	0	0	0.47708	0	0.99257	0.55019	3.8154	0	0.012392	0	0	0	0	0	0	21.5093	28.7323	38.6059	9.5068	21.0223	16.7485	9.7373	6.5489	14.891	5.4139	14.9257	4.5415	17.6208
Rhombencephalon - Gad1b Cluster 2	0.31186	0.47325	0.86646	1.1718	0.077492	0.056866	0.41787	0.16969	0.32764	0.59175	0.21284	0.31736	0.51393	0.4435	1.9196	0.83179	0.99433	6.5726	0	0.94741	1.0328	0.71123	0.84871	0.37489	0.56307	0.64985	0.70285	1.5417	0.0050127	0.012326	0.0023009	0.28285	0.61944	0.36018	2.2982	0.048237	16.7245	16.4603	26.1154	5.9818	3.0219	7.3021	3.6878	5.2033	12.1662	11.8647	9.2629	25.1233	5.8727
Rhombencephalon - Gad1b Cluster 20	6.9704	6.8033	5.1568	7.0414	4.443	0.41716	0	0.017012	0	1.5385	0.0036982	0.099852	0.0036982	0.14423	24.2714	0	1.122	0	0	1.5747	0	0	0	0.83136	0.74852	1.537	2.1997	5.4223	0	0	0.12796	0	0.030325	0.019231	0.094675	0	115.4283	26.8373	105.4534	32.9786	42.3129	69.02	51.6065	6.9371	35.5607	27.2567	15.5658	39.4216	12.3565
Rhombencephalon - Gad1b Cluster 3	0	0.0014394	0.1308	0.73786	0	0	0	0	0	0	0	0	0	0	1	0	0	0	0	0	0	0	3.5984e-4	0	0	0	0	0.6335	0	0	0	0	0	0	0	0	4.3194	8.9664	11.5167	1.5943	0.48147	4.1909	1.303	1.0727	4.2411	4.5934	4.2238	10.0714	2.3042
Rhombencephalon - Gad1b Cluster 4	1.3332	0.99156	1.5953	1.9603	0.64617	0.45305	1.5336	0.72209	0.88479	1.2979	0.48635	1.1529	1.4162	1.2275	3.8539	1.1117	0.99645	14.6613	0	1.1651	2.6535	1.1973	0.93163	0.97936	1.4639	1.1097	1.0424	2.2655	0.16892	0.76515	0.54695	0.65461	0.99845	0.70255	6.519	0.15028	21.3176	27.2699	37.7791	5.7911	11.0637	11.3312	8.479	4.014	22.8906	14.4895	14.7228	38.4986	8.7871
Rhombencephalon - Gad1b Cluster 5	0.55556	0.81389	1.0028	1.4083	0.027778	0.025	0.016667	0	0	0.23333	0	0	0.019444	0.12778	2.9361	0.29444	0.37222	0.0055556	0	0.46667	0.14722	0.022222	0.30278	0.49444	0.125	1	0.74167	2.2639	0	0	0	0	0.25278	0.25556	0.0055556	0	13.1083	20.0222	41.9472	6.3833	6.3583	11.0222	6.4417	3.8333	10.6611	6.35	8.1333	27.9917	12.8917
Rhombencephalon - Gad1b Cluster 6	0.95484	1	1.0258	1	0	0	0	0	0	0.13226	0	0	0	0.074194	3.1161	0.058065	0.49355	0	0	0.46129	0.032258	0	0.19032	0.56774	0.058065	1	0.8129	1.429	0	0.0064516	0	0	0.19032	0.10645	0	0	20.071	17.9323	32.8226	6.4161	7.9452	11.9677	6.1065	3.7839	12.6355	19.2742	8.7452	25.5355	10.5968
Rhombencephalon - Gad1b Cluster 7	2.3949	1.0508	4.2249	1.9386	0.89061	0.01586	0.22407	0.0044734	0.026027	0.47418	0.12769	0	0.07076	0.072387	6.5368	0.58804	0.68808	0	0	0.68442	0.20699	0.00488	0.44856	1.0094	0.090281	1.8739	1.183	2.5795	0.0069134	0.41358	0	0.023587	0.26027	0.21797	0	0	29.802	10.2696	22.9016	4.6108	10.5181	14.0386	8.4664	3.7064	24.4359	53.525	29.1513	21.4124	3.8975
Rhombencephalon - Gad1b Cluster 8	0	0.94524	0.98559	1.0058	0	0	0	0	0	0	0	0	0	0	1.6196	0	0	0	0	0	0	0	0	0.086455	0	0.18156	0.2536	1.1326	0	0	0	0	0	0	0	0	9.1988	15.9568	17.5418	4.5533	2.3516	8.6138	3.2507	1.2911	2.2305	4.9222	8.1614	8.2507	13.9971
Rhombencephalon - Gad1b Cluster 9	0.1982	0.10811	1.2883	1	0	0	0	0	0	0	0	0	0	0	1.2838	0	0	0	0	0	0	0	0	0	0	0	0	1.2973	0	0	0	0	0	0	0	0	12.1126	13.6216	15.7973	2.0586	2.6081	5.9009	3.7387	6.5405	12.9054	17.8063	7.5	28.3739	10.5721
Rhombencephalon - Gad1b Stripe 1	2.7829	2.7843	4.5654	2.6357	1.4229	1.5882	2.6984	1.1226	1.618	3.1612	1.6323	2.0211	1.9141	2.3986	13.3253	1.6894	2.5349	9.3117	0	2.5644	3.7094	3.2819	1.9679	1.4487	1.7512	1.9457	2.4986	4.6814	0.49695	0.81769	0.78213	1.4666	1.6799	0.92396	11.0041	0.56746	43.4278	20.8462	41.1116	9.8219	29.8085	24.6757	25.5781	12.2437	40.6195	32.3151	11.3094	57.3312	17.1289
Rhombencephalon - Gad1b Stripe 2	1.5659	3.0146	2.4982	2.6935	1.1833	0.16436	0.13606	0.087969	0.089623	0.24865	0.042269	0.13998	0.11921	0.12601	7.0177	0.055379	0.4279	3.063e-4	0	0.47409	0.019664	0.26966	0.2152	0.38012	0.029282	1.2683	1.015	3.2313	0.0055134	0.019664	0.044781	0.10837	0.077616	0.075227	0.78198	0	39.0263	27.8562	62.2197	10.3544	16.2342	23.3567	20.5384	7.8411	23.0872	22.2972	10.3081	25.7294	10.9569
Rhombencephalon - Gad1b Stripe 3	0.88642	1.6772	1.636	1.4867	0.53785	0.1538	0.26766	0.069356	0.16561	0.42818	0.080447	0.20934	0.23914	0.27592	3.9853	0.33488	0.62432	2.9837	0	0.59623	0.68238	0.37759	0.42283	0.58204	0.15919	0.83798	0.80809	1.4904	0.0032723	0.086673	0.072773	0.16199	0.2873	0.20575	1.2487	0.022761	23.6632	27.4963	32.2457	6.4488	9.978	15.6673	11.5041	5.2409	13.9601	15.4726	8.6983	22.7242	9.0356
Rhombencephalon - Glyt2 Cluster 1	1.4933	1.4457	2.3658	1.9078	0.64063	0.50968	1.8626	0.44086	0.87763	1.638	0.67169	1.2122	1.5941	1.8116	5.4001	0.9264	1.3294	10.6442	0	1.1561	3.6046	1.916	0.9293	1.1175	0.85328	1.4143	1.1645	2.0466	0.050844	0.46306	0.30278	0.66858	0.94224	0.72821	4.5313	0.25962	25.8954	22.0152	34.2649	8.0139	11.6386	17.6903	13.9725	3.2824	17.2499	18.1236	11.7712	25.5359	13.9032
Rhombencephalon - Glyt2 Cluster 10	0.0098039	0.078431	1.8137	1.6176	0	0	0	0	0	0	0	0	0	0	3.0098	0	0	0	0	0	0	0	0	0	0	0	0	1.3922	0	0	0	0	0	0	0	0	6.0098	14.3039	24.5392	3.049	2.2549	7.1471	4.0196	8.6176	26.284300000000002	15.9902	10.7059	18.7059	7.0588
Rhombencephalon - Glyt2 Cluster 11	1.4535	1.8605	4.4264	2.8411	1.3605	0	0	0	0	0	0	0	0	0	9.2868	0	0	0	0	0	0	0	0	0	0	1.1085	0.2093	5.2519	0	0	0	0	0	0	0	0	40.0426	35.1589	35.1357	6.0039	29.2364	13.7326	12.3953	8.7868	30.1628	29.6822	9.7636	43.1473	24.5969
Rhombencephalon - Glyt2 Cluster 12	1.5114	1.875	2.4091	2.5341	0.79545	0	0	0	0	0	0	0	0	0	6.1932	0	0	0	0	0	0	0	0	0.18182	0	1	1.9773	3.0114	0	0	0	0	0	0	0	0	25.2955	38.5909	36.0682	7.2273	20.7727	14.4318	9.8409	18.0682	36.2386	35.3977	4.3523	63.7614	8.0909
Rhombencephalon - Glyt2 Cluster 13	5.2125	2.9699	11.8853	4.9528	2.4776	0.79076	1.687	0.9816	1.785	1.9675	1.2383	1.7535	1.6444	1.7545	17.4711	1.4284	1.369	0.51393	0	1.9549	2.6376	1.4969	0.94032	1.6865	1.1842	2.4082	3.4786	7.0514	0.79979	1.1012	0.97446	1.5024	1.1839	0.65996	10.0165	0.011954	58.1741	23.5503	65.4309	17.3252	49.789	39.0697	20.4562	17.54	41.9666	26.6846	11.9151	15.488	24.8626
Rhombencephalon - Glyt2 Cluster 14	1.1839	1.0843	2.778	2.1701	0.49547	0	0	0	0	0	0	0	0	0	7.2263	0	0	0	0	0.0076227	0	0	0	0.22344	0	0.83468	0.57646	2.4545	0	0	0	0	0	0	0	0	20.2125	30.3473	36.748	8.5055	15.2449	15.0343	7.9271	9.0576	15.9867	12.7542	12.2878	8.5674	14.1796
Rhombencephalon - Glyt2 Cluster 2	1.3108	2.3552	1.852	1.8414	0.7759	0.35941	0.69345	0.078224	0.35307	2.4693	0.24524	0.22199	0.42072	1.5032	5.2622	0.46089	1.351	0	0	1.093	1.3721	0.52854	0.61311	0.70825	0.58562	1.3763	1.9471	1.9091	0.057082	0.48414	0.35307	0.36364	0.68288	0.57082	2.4186	0	43.9239	24.9281	46.5581	6.3996	12.2896	16.167	15.2283	20.8372	44.9387	36.0359	5.37	85.7167	8.2072
Rhombencephalon - Glyt2 Cluster 3	1.3991	1.9462	2.1076	2.0987	0.32735	0	0	0	0	0	0	0	0	0	4.7758	0	0	0	0	0.10762	0	0	0	0.47982	0	1.1794	1.4484	1.9776	0	0	0	0	0	0	0	0	19.1704	27.7982	33.1973	7.5561	17.3722	15.287	9.009	12.3498	29.3094	33.1256	7.8072	13.9238	8.1256
Rhombencephalon - Glyt2 Cluster 4	1	2.0342	1.2778	2.1496	0.54274	0	0	0	0	0	0	0	0	0	5.0085	0	0	0	0	0.081197	0	0	0	0.2265	0	1.0556	1.0769	2.0214	0	0	0	0	0	0	0	0	19.9829	41.2778	37.235	7.9231	11.2479	11.265	7.9872	9.6581	25.6538	24.9274	7.0342	47.4872	7.7821
Rhombencephalon - Glyt2 Cluster 5	0.59709	1.4903	1.5	1.165	0.26214	0	0	0	0	0	0	0	0	0	2.9612	0	0.038835	0	0	0.21359	0	0	0	0.34466	0	1.1748	0.91748	1.3447	0	0	0	0	0	0	0	0	23.2816	33.8107	30.2718	4.2476	5.5485	12.8689	8.2864	14.835	34.801	17.0583	5.6408	66.5291	7.034
Rhombencephalon - Glyt2 Cluster 6	0.88413	1.4254	1.74	1.6477	0.2879	0	0	0	0	0	0	0	0	0	3.1418	0	0	0	0	0	0	0	0	0	0	0.78869	0	1.3708	0	0	0	0	0	0	0	0	15.0613	33.7714	24.2907	5.3036	6.2255	8.6889	6.2506	6.3759	20.3099	17.1889	5.3896	35.2349	6.5212
Rhombencephalon - Glyt2 Cluster 7	0	0.2551	1	1.0204	0	0	0	0	0	0	0	0	0	0	1.3265	0	0	0	0	0	0	0	0	0	0	0	0	1	0	0	0	0	0	0	0	0	6.4286	13.4388	18.4388	4.8469	1.5612	7.8367000000000004	3	3.8265	7.1633	8.8878	10.4184	13.7449	11.6327
Rhombencephalon - Glyt2 Cluster 8	0.28125	0.083333	1	1	0	0	0	0	0	0	0	0	0	0	1.2292	0	0	0	0	0	0	0	0	0	0	0	0	1.3333	0	0	0	0	0	0	0	0	10.2188	12.6458	14.7552	2.2708	2.1458	5.0313	3.2917	4.9688	13.1094	19.4375	7.724	23.3021	9.1406
Rhombencephalon - Glyt2 Cluster 9	0.4657	0.13718	1.1841	1.2527	0	0	0	0	0	0	0	0	0	0	2.2563	0	0	0	0	0	0	0	0	0	0	0	0	1.1444	0	0	0	0	0	0	0	0	9.6606	8.9747	20.0975	3.9134	2.0433	7.1697	3.7617	2.4693	6.9206	8.4946	6.3105	13.7834	8.0722
Rhombencephalon - Glyt2 Stripe 1	3.3132	3.4195	5.1999	2.8322	1.5615	2.2063	4.0864	2.2293	2.6587	5.1577	3.2164	3.15	2.6772	3.483	16.5935	2.8719	2.8566	25.289	0	3.4247	7.9578	4.5254	3.0982	1.9358	2.3645	2.4956	2.2754	4.3277	0.86402	1.1246	1.0128	2.0908	2.7226	1.0701	14.9743	1.8221	41.7572	18.5817	36.2517	10.0837	34.8053	25.7779	28.6878	20.0842	82.6266	53.9474	11.6088	116.441	12.5432
Rhombencephalon - Glyt2 Stripe 2	1.6916	3.3472	2.8355	2.4578	1.3437	0.8256	0.88257	0.50603	0.4819	1.1822	0.33029	0.7492	0.70483	0.69946	9.0619	0.3508	1.9964	0.1004	0	1.9733	0.45416	1.581	1.0113	1.1304	0.38834	1.3442	1.9694	2.9803	0.085925	0.27292	0.39397	0.5626	0.52534	0.46072	4.3358	0	43.6154	23.4623	54.3807	9.9895	22.5543	25.8091	23.6097	7.671	21.2709	25.7788	10.8046	28.7897	8.1314
Rhombencephalon - Glyt2 Stripe 3	0.98344	2.057	1.6058	1.6208	0.79226	0.14553	0.31405	0.068819	0.20551	0.51989	0.12147	0.25603	0.31069	0.32602	4.6677	0.42265	0.61663	3.6952	0	0.69535	0.93868	0.50126	0.47474	0.61736	0.25077	0.95748	0.96542	1.8115	9.5116e-4	0.15039	0.1072	0.20993	0.35478	0.25911	1.5056	0.016393	28.1006	25.8032	41.3419	7.2493	10.7356	18.1934	13.9713	5.742	17.4226	17.3086	8.43	27.0747	9.4625
Rhombencephalon - Inferior Olive	1.1605	1.2678	2.8096	2.0885	0	0	0	0	0	0	0	0	0	0	5.4372	0	0	0	0	0	0	0	0	0	0	1.038	0	1.8106	0	0	0	0	0	0	0	0	13.7858	15.777	28.7677	6.7866	6.3325	12.3205	8.1361	3.6848	10.2864	10.4891	5.597	13.8121	8.0906
Rhombencephalon - Interpeduncular Nucleus	0	9.1921e-4	0.15872	0.79328	0	0	0	0	0	0	0	0	0	0	0.61812	0	0	0	0	0	0	0	0	0	0	0	0	0.087938	0	0	0	0	0	0	0	0	2.3174	6.3914	9.9671	1.7316	0.04545	3.5757	0.91451	1.2281	3.8664	4.663	2.9476	7.8595	2.4581
Rhombencephalon - Isl1 Cluster 1	1.2533	1.4454	3.0131	1.8297	0.88047	0.85281	2.5911	0.66337	1.1683	1.9517	0.828	1.401	2.0178	2.0451	6.4754	1.7606	1.6838	20.6454	0	1.6761	5.4218	2.421	1.4022	1.4843	1.5286	1.143	1.35	2.281	0.34652	0.94585	0.76647	1.0055	1.1747	0.91467	10.4803	0.64409	25.6915	27.4967	37.2676	7.946	10.4082	20.4513	14.7666	1.8448	14.7153	12.0153	15.0873	35.6712	22.2624
Rhombencephalon - Isl1 Cluster 2	0.02901	0.66894	0.88055	1.0427	0.046075	0	0.047782	0	0	0.11775	0	0	0.064846	0.14676	2.0819	0.38737	0.59898	1.5836	0	0.57167	0.33447	0.13823	0.52901	0.657	0.09727	0.12457	0.85495	1.5256	0	0	0	0.0017065	0.30717	0.042662	0.066553	0	11.1792	20.0836	20.4386	4.8345	3.2901	9.8328	4.4061	1.2645	2.3157	2.6007	6.3498	7.4898	7.6451
Rhombencephalon - Isl1 Cluster 3	1.0207	2.229	1.7473	1.8095	1.3179	0.61994	0.37315	0.18855	0.2458	0.86575	0.12734	0.40079	0.36426	0.48963	5.6308	0.66436	1.4808	0.31787	0	1.7611	0.57058	0.9773	1.3031	1.0296	0.20731	1.0622	1.614	1.0355	0	0.043435	0.090819	0.35439	0.62586	0.52221	2.7364	0	33.0336	39.4353	36.2349	7.4758	13.0188	18.9003	13.151	4.843	11.8934	21.0523	5.7769	34.2241	5.7887
Rhombencephalon - Isl1 Stripe 1	1.2112	2.3604	2.7981	2.3253	0.65277	0	0	0	0	0	0	0	0	0	4.7774	0	0	0	0	0.0096576	0	0	0	0.43898	0	1	0.61457	1.475	0	0	0	0	0	0	0	0	27.7195	31.7287	48.6567	12.9644	15.3551	26.7972	14.6813	3.7836	9.1255	9.9267	5.9631	11.9412	5.2296
Rhombencephalon - Lateral Reticular Nucleus	3.1383	3.1879	5.1973	4.3723	1.3595	0	0	0	0	0	0	0	0	0	17.538	0	0	0	0	0	0	0	0	0	0	3.1153	0	7.0897	0	0	0	0	0	0	0	0	37.7797	19.5047	74.9693	14.5482	38.4082	22.1315	25.5073	15.8181	60.5611	41.4449	17.0333	38.2878	33.6149
Rhombencephalon - Lobus caudalis cerebelli	8.5911	5.1761	14.5838	8.7813	6.0522	6.9173	5.6408	4.1686	13.7	14.2699	12.0849	10.6796	8.5581	10.3996	26.7016	7.6531	4.5951	4.1389	0	10.6715	22.532	6.6806	3.0544	8.9737	4.1413	15.5741	3.4423	11.2682	3.8444	4.3608	7.5288	10.1623	13.0107	5.983	58.8256	5.3683	32.1375	43.2812	37.6978	10.9254	36.0829	44.7526	21.718	9.2017	78.3901	42.619	60.9113	42.9592	27.2634
Rhombencephalon - Locus Coreuleus	0.084742	0.24746	1.0419	1.0142	4.5076e-4	6.7613e-4	0	0	4.5076e-4	0.082488	0	0	0	0.0078882	2.1246	0.18256	0.13658	0	0	0.25603	0.0076628	0.001803	0.1803	0.085418	0	0.089249	0.28352	1.931	0.0011269	0.067839	0	0.0051837	0.079784	0.06874	0	0	11.4027	22.2989	22.3595	4.1233	3.0065	8.1492	4.746	4.8887	17.0338	16.0699	22.9261	28.6038	5.9108
Rhombencephalon - Mauthner	0.39972	0.47165	1.0401	1.0968	0	0	0	0	0	0	0	0	0	0	2.4066	0	0	0	0	0	0	0	0	0.026279	0	0.60443	0.26556	1.1591	0	0	0	0	0	0	0	0	12.7746	14.7248	31.8299	5.491	4.5837	9.722	4.7026	3.1079	16.3001	18.8437	10.1549	20.7206	9.2794
Rhombencephalon - Mauthner Cell Axon Cap	0	0.46	1	1	0	0	0	0	0	0	0	0	0	0	1	0	0	0	0	0	0	0	0	0	0	0	0	1	0	0	0	0	0	0	0	0	7.68	12.74	22.48	2.42	2.72	8.58	3.78	8.18	18.34	23.36	13.3	23.5	10.1
Rhombencephalon - Medial Vestibular Nucleus	0.62471	1.3416	1.6057	1.3593	0.18889	0	0	0	0	0	0	0	0	0	3.2327	0	0.0044508	0	0	0.055012	0	0	0	0.17857	0	1.1066	0.51469	1.7166	0	0	0	0	0.0012462	0	0	0	16.1394	27.6795	35.8868	4.7618	8.2694	12.2654	6.9299	12.9304	36.9487	20.6842	4.8556	39.3623	8.4746
Rhombencephalon - MiD2	0.1285	0.79135	1.0013	1.0369	0	0	0	0	0	0	0	0	0	0	1.855	0	0	0	0	0	0	0	0	0	0	0.47583	0.019084	1.5	0	0	0	0	0	0	0	0	12.2939	20.7099	20.1781	2.8092	3.2125	7.4924	5.0547	6.0534	35.7265	16.8104	9.0178	41.2583	6.9478
Rhombencephalon - MiD3	0.94156	1.623	1.9114	2.0641	0.62677	0	0	0	0	0	0	0	0	0	3.803	0	0	0	0	0	0	0	0	0	0	0.87747	0.03016	1.6409	0	0	0	0	0	0	0	0	18.6164	42.3016	36.0584	6.3233	8.0622	10.5146	7.3063	8.2432	21.9887	22.1433	5.7248	39.6268	6.5259
Rhombencephalon - MiM1	0	0.090909	1	1.014	0	0	0	0	0	0	0	0	0	0	1.4336	0	0	0	0	0	0	0	0	0	0	0	0	1.0629	0	0	0	0	0	0	0	0	9.8042	12.1538	15.049	3.3007	1.7762	6.6643	3.021	5.1888	9.7762	11.0839	9.1049	20.2168	13.6643
Rhombencephalon - MiR1	0	0.10606	1	1	0	0	0	0	0	0	0	0	0	0	1	0	0	0	0	0	0	0	0	0	0	0	0	1	0	0	0	0	0	0	0	0	4.7045	13.3712	13.0606	3.9091	1.0227	7.4015	2.5	2.0833	3.6439	7.7576	9.6439	12.7121	10.25
Rhombencephalon - MiR2	0	0.025641	1.0513	1	0	0	0	0	0	0	0	0	0	0	1	0	0	0	0	0	0	0	0	0	0	0	0	1.5	0	0	0	0	0	0	0	0	7.8205	13.7692	14.4872	1.8718	1.7179	5.5128	3.359	3.8846	12.6026	17.0769	8.3462	19.2308	7.5385
Rhombencephalon - MiT	0.26906	1.2063	1.3991	1.0179	0.13901	0	0	0	0	0	0	0	0	0	1.6054	0	0	0	0	0	0	0	0	0	0	0.91928	0	1.0762	0	0	0	0	0	0	0	0	12.287	26.8027	14.3094	3.2601	4.5157	7.148	4.6726	3.8206	20.7399	10.1839	3.8834	22.3991	6.2332
Rhombencephalon - MiV1	0	0	1.0027	1.0467	0	0	0	0	0	0	0	0	0	0	1.2283	0	0	0	0	0	0	0	0	0	0	0	0	1	0	0	0	0	0	0	0	0	5.5287	10.8838	13.275	2.745	1	5.0961	2.8158	1.8024	7.4766	14.0227	6.1188	13.3658	7.9132
Rhombencephalon - MiV2	0.050523	0.49652	1	1.0122	0	0	0	0	0	0	0	0	0	0	1.6951	0	0	0	0	0	0	0	0	0	0	0	0	1.0401	0	0	0	0	0	0	0	0	7.7021	18.4024	12.9077	2.3833	1.6533	6.0279	3.7265	4.453	23.1951	11.4129	6.7073	23.8362	4.9686
Rhombencephalon - Neuropil Region 2	6.9579	5.4101	10.9585	6.9158	3.3477	0.56653	2.4583	0.64766	0.73105	3.324	1.3887	0.63262	1.3917	1.7989	28.639	0.62551	1.4414	0	0	2.5521	2.2697	0.9335	0.98992	1.8388	1.4635	2.2925	4.8658	10.1935	0.30482	0.52138	0.58231	0.88393	1.023	0.77749	7.0135	0	121.8821	32.0617	92.4141	32.0435	51.3557	76.0476	78.0576	16.3986	44.6708	36.2297	18.4569	51.8022	28.3735
Rhombencephalon - Neuropil Region 3	3.1769	3.7927	5.6511	4.5344	1.6674	0	0	0	0	0.0024337	6.5128e-4	0	0	0	15.7403	0	0	0	0	0.0092721	0	0	0	0.012957	5.1417e-4	2.0249	0.092721	7.7386	0	0	0	0	0	0.002468	0	0	66.2818	34.2586	77.8209	18.3656	33.1684	39.6802	33.9356	12.8713	37.1762	31.1624	14.9653	41.0346	27.7051
Rhombencephalon - Neuropil Region 4	4.3277	2.8219	10.753	4.8505	2.2348	0.83985	1.2648	0.64927	1.8507	1.7691	1.305	1.1681	1.1178	1.4465	18.1846	1.2572	1.0425	0.26723	0	1.8345	1.9924	1.3276	0.86049	1.5997	1.0009	3.2894	2.362	5.8569	0.91518	1.3088	1.2006	1.7496	1.2195	0.7949	7.914	0.17174	58.6584	24.0341	63.5779	14.9999	45.4673	34.8276	21.1754	9.4662	28.9288	21.6463	16.2527	17.6669	22.4114
Rhombencephalon - Neuropil Region 5	0.34817	0.27284	1.3912	1.07	0.025657	0	0	0	0	0	0	0	0	0	1.9795	6.39e-5	0	0	0	0.0012346	0	0	2.0659e-4	0.0028333	0	0.15434	0.012942	0.94104	0	6.0502e-4	0	0	0	7.87e-5	0	0	8.0901	11.6837	17.8143	3.6796	2.7389	6.3388	3.5786	2.779	10.3099	11.0059	7.1494	16.2531	5.4346
Rhombencephalon - Neuropil Region 6	0.0015991	0.042705	0.55997	0.87282	0	0	0	0	0	0	0	0	0	0	1.0026	0.037155	0.021447	0.011946	0	0.024833	0.0015991	9.41e-5	0.042047	0	0	0.019283	0.02662	1.0577	0	0	0	0	0.0022575	0	0	0	8.9508	12.5409	16.1052	2.5812	1.0517	4.2004	1.8045	1.8637	5.8535	4.6805	9.6495	18.6538	4.1527
Rhombencephalon - Noradrendergic neurons of the Interfascicular and Vagal areas	5.8127	6.7891	6.3651	5.7109	3.8331	0.49579	0.37192	0.25647	0.11534	2.3214	0.21779	0.37405	0.73114	1.0621	20.9787	0.022337	1.4262	0	0	2.0767	0.41832	0.076251	0.20774	1.5903	1.124	3.4651	3.2381	6.0023	0.042339	0.16286	0.37374	0.21038	0.3579	0.28805	0.2912	0	106.9595	26.0624	70.3486	28.5202	54.5144	56.9823	51.1249	12.6317	39.0551	32.8754	20.3857	34.2754	25.5782
Rhombencephalon - Oculomotor Nucleus nIV	0.0035077	0.068878	0.39573	0.98214	6.3776e-4	0.0031888	0.1317	0.043048	0.086416	0.19292	0.002551	0.0076531	0.02264	0.012117	1.1435	0.49203	0.82876	1.8112	0	0.66964	0.89445	0.60172	0.56537	0.051658	0.57462	0.56122	0.54528	1.0064	0	0	0	0	0.43463	0.37659	1.7191	0.027423	13.787	12.6403	15.2423	2.22	1.5743	5.4318	2.3275	2.9611	7.5979	8.5035	2.3017	11.8138	4.6247
Rhombencephalon - Olig2 Cluster	3.1157	2.1315	7.1227	5.2014	1.6547	1.2173	2.4727	1.4427	5.6706	7.845	2.9149	4.1533	2.2654	6.0305	18.8321	1.4298	1.3376	1.9137	0	2.2284	2.7193	2.7998	1.5643	1.7334	1.5443	9.3194	2.69	4.69	0.91955	1.2801	1.6788	4.2613	3.1515	1.2032	18.8203	0.32355	64.2842	11.9953	51.2296	13.2384	55.4404	26.6183	29.2754	5.6013	39.7892	35.3858	27.7986	15.2701	7.0153
Rhombencephalon - Olig2 Stripe	0.37187	0.91234	1.1867	1.195	0.034493	0	0	0	0	0	0	0	0	0	2.0379	0	0	0	0	0	0	0	0	0.0070415	0	0.48923	0.023064	1.3254	0	0	0	0	0	0	0	0	13.7519	31.8794	25.6631	6.3683	4.1176	11.043	5.2466	3.6581	8.7513	13.417	7.4586	15.5815	7.7979
Rhombencephalon - Olig2 enriched areas in cerebellum	2.3823	2.9659	5.5011	3.3738	1.6808	1.779	2.634	1.7489	3.8712	3.5144	2.5859	3.2576	3.4799	4.6212	17.2451	3.9724	2.9098	4.7624	0	3.5976	13.877	4.2078	2.6473	3.6904	1.1319	4.4777	1.2288	4.2393	0.71388	0.51614	0.709	2.8844	2.2573	1.3368	29.0363	1.6079	50.423	31.9255	57.9714	14.4699	32.0716	29.9174	17.4395	18.4308	67.1815	55.7953	41.4286	108.8867	18.7683
Rhombencephalon - Otpb Cluster 1	0.4928	0.54755	1.2939	1.2824	0.0057637	0	0	0	0	0.30548	0	0	0	0	3.9337	0.54179	0.36023	0	0	0.93372	0	0	0.56196	0.53026	0	0.27954	0.76081	2.951	0	0.48703	0	0	0.22767	0.27954	0	0	20.5533	24.1787	30.7637	6.7262	7.3746	14.6599	6.5043	7.634	30.3775	45.6888	17.3545	41.3228	7.0807
Rhombencephalon - Otpb Cluster 2 - locus coeruleus	0.021413	0.17202	0.99786	0.98358	7.1378e-4	0	0	0	0	0	0	0	0	0	1.7195	0.09636	0.023555	0	0	0.060671	0	0	0.071378	0.012134	0	0	0.26767	1.5582	0	0	0	0	0	0	0	0	10.5382	21.7316	19.5075	3.9336	2.3141	6.5211	4.2934	3.8273	10.9736	10.4711	23.955	25.6103	5.3369
Rhombencephalon - Otpb Cluster 3	0.87458	1.7661	1.322	1.0949	0.32203	0.15932	0.88475	0.044068	0.92881	0.85424	0.69153	0.35593	0.33559	1.1593	3.1593	1.2712	1.4712	2.9492	0	1.322	2.6203	1.1322	1.0068	1.0339	1	0.49492	1	2.4102	0	0	0.013559	0.55254	1	1.0305	9.4814	0.42712	27.0915	23.5119	24.9559	4.6339	5.8407	13.1153	8.0136	3.3831	17.6814	9.3932	9.7559	67.5356	8.4814
Rhombencephalon - Otpb Cluster 4	0.71708	1.0832	1.2562	1.2214	0.77786	0.32127	1.055	0.057887	0.67945	1.0962	0.27931	0.59262	0.89653	0.86614	3.9233	1.4392	1.6317	11.0036	0	1.0022	3.2931	1.1404	1.6078	1.1274	1.0637	0.66787	1.4399	2.4768	0.0072359	0.40955	0.32055	0.61939	1.1852	0.91389	5.2554	0.020984	18.864	25.0232	37.1353	6.9038	7.3748	12.4718	10.6766	1.5253	6.4884	3.7902	9.0405	31.8857	15.3104
Rhombencephalon - Otpb Cluster 5	1.0262	1	1.8165	1.5468	0.022472	0.15356	0.17228	0	0.026217	0.93258	0.0074906	0.029963	0.093633	0.3221	4.5094	0.48689	1.0449	0	0	0.76779	0.65543	0.14607	0.66292	0.76779	0.54307	1	1	2.0936	0	0.43446	0.0074906	0.041199	0.65169	0.59925	0.13109	0	18.7228	19.6517	48.3633	10.2921	10.1798	16.9251	8.3184	2.7303	9.9139	13.7116	12.7341	28.206	12.221
Rhombencephalon - Otpb Cluster 6	1.3122	2.9432	2.0928	2.2756	0.79086	0.046024	0.009954	0.00685	0.017553	0.091084	0.006743	0.020443	0.028256	0.018731	5.3538	0.018302	0.1979	0	0	0.21995	0.0062079	0.033822	0.08402	0.14385	0.0025688	1.0947	0.65942	3.6703	0	0.0011774	0.0046024	0.029006	0.035749	0.026758	0.15006	0	34.0943	27.0437	52.8128	9.1974	11.9126	20.2431	17.3537	8.2697	22.7772	18.2429	7.889	24.3726	10.4088
Rhombencephalon - Oxtl Cluster 1 Sparse	0.50463	0.79167	0.99074	1	0.041667	0	0.57407	0.28241	0.43519	0.58796	0.43056	0.4537	0.57407	0.70833	2.1481	0.68056	1.0926	10.4259	0	1.2593	1.0417	0.63889	0.93519	0.90741	0.57407	1	1	2.0185	0.0046296	0	0.037037	0.57407	0.57407	0.018519	1.5787	0	16.4213	18.4028	24.5093	5.2685	4.9583	7.0509	5.125	2.463	11.1435	9.5185	18.5	31.6852	4.8935
Rhombencephalon - Oxtl Cluster 2 Near MC axon cap	0.030668	0.33406	1	1	0	0	0	0	0	0	0	0	0	0	1.5444	0	0	0	0	0	0	0	0	0.12048	0	0.13253	0.15334	1.0931	0	0	0	0	0	0	0	0	9.0131	12.4458	21.4458	3.7273	2.4688	7.5816	3.8007	4.7108	10.0044	13.7579	11.943	17.678	13.9715
Rhombencephalon - Posterior Cluster of nV Trigeminal Motorneurons	0.78259	0.22823	1.4727	1.7177	0.106	0	0	0	0	0	0	0	0	0	3.9438	0	0	0	0	0.0016225	0	0	0	0.014602	0	0.16495	0.15197	1.278	0	0	0	0	0	0	0	0	14.5598	22.1763	29.5679	4.8729	6.0719	9.6739	5.1017	1.4862	8.3478	9.5051	7.9465	20.7696	9.8859
Rhombencephalon - Ptf1a Cluster 1	1.5543	0.86171	1.3748	2.2762	0.52601	0.21723	0.70509	0.28483	0.42255	0.76398	0.35518	0.56897	0.53552	0.70005	5.3253	0.70566	0.64322	3.793	0	0.79216	1.1477	0.46448	0.57516	0.66327	0.69626	1.2816	0.94203	2.0301	0.043538	0.47915	0.28506	0.33421	0.59647	0.47582	2.8849	0.0052704	21.8531	30.2945	46.3228	6.6764	12.323	13.7783	11.5244	2.6358	16.356	13.7699	15.2712	36.7193	8.565
Rhombencephalon - Ptf1a Stripe	3.7149	3.7076	6.7508	3.2624	1.9757	2.5807	3.6592	1.8786	2.2985	4.1897	2.5704	3.1208	2.4455	3.7533	17.6058	2.2844	3.187	6.2741	0	3.503	4.31	4.755	2.5626	1.6982	2.6848	3.2812	2.9357	5.8601	0.83812	0.99272	1.0414	2.2748	2.177	1.0555	16.5291	0.99321	47.0852	18.4231	38.5006	10.7489	38.403	28.6597	29.3999	18.5897	56.0181	42.364	13.0134	75.8371	16.7402
Rhombencephalon - Qrfp neuron cluster sparse	5.8767	3.7415	9.6798	4.9958	1.9045	2.9829	6.4519	4.2943	6.0137	6.7465	4.8719	6.3507	5.8392	6.9644	17.521	3.1269	3.8326	8.5501	0	5.2525	12.8383	5.4964	2.8841	2.4097	3.1737	11.1156	3.5319	4.8544	1.8657	1.8285	1.6738	6.0581	2.9906	2.1211	25.0135	3.2122	70.1762	19.3089	48.269	12.9535	35.8023	36.0099	28.1311	22.1553	42.5529	45.2389	10.7239	32.8546	12.6363
Rhombencephalon - Raphe - Inferior	0.13932	0.77337	1.1048	1.0331	0	0	0	0	0	0	0	0	0	0	1.5769	0	0	0	0	0	0	0	0	0	0	0.49327	0	1.0306	0	0	0	0	0	0	0	0	11.0167	30.6981	21.1186	5.7483	3.0331	9.9189	4.0262	3.6013	10.3325	12.928	5.6337	15.538	6.1699
Rhombencephalon - Raphe - Superior	7.9419e-4	0.0074881	0.41514	0.7184	0	0	7.9419e-4	0	0	0	0	0	0	0	0.99898	0.08373	0.085319	0.19412	0	0.01577	0.015884	0.0069208	0.064443	0	0	0.013388	0.010664999999999999	0.94645	0	0	0	0	0.010324	0.0040844	0.019968	0	5.8491	10.4468	11.6271	1.6911	0.82142	4.398	1.4916	0.9174	4.0061	4.0313	4.5752	12.4192	1.9956
Rhombencephalon - Rhombomere 1	2.2388	1.7863	3.9782	2.4326	1.6083	1.7803	1.8482	1.0779	2.5457	2.2944	2.0589	2.1549	1.9258	2.5679	9.6408	2.7465	1.9433	2.8992	0	2.3129	9.2601	2.7385	1.3862	2.3511	1.0148	2.66	0.99748	3.224	0.77647	1.0065	1.6052	3.0026	2.0763	1.2695	14.7068	1.1973	24.8486	19.589	35.0599	7.6021	17.9038	17.677	9.0383	10.4445	35.8343	31.3862	20.2892	58.51	14.3885
Rhombencephalon - Rhombomere 2	1.4719	0.89176	3.3596	2.1168	0.64942	0.57793	1.3408	0.61666	1.2554	1.7274	0.87924	1.3001	1.33	1.711	7.0585	0.90427	0.90568	4.9921	0	1.1142	2.5673	1.1529	0.77307	0.864	0.7613	2.4399	0.8017	2.1323	0.29744	0.58652	0.59384	0.99897	0.95325	0.63667	6.4946	0.38605	23.4341	18.3697	30.5924	6.3727	15.5733	14.4709	10.4711	2.802	15.9061	14.1942	15.3617	24.6381	9.4645
Rhombencephalon - Rhombomere 3	0.89606	0.73659	2.307	1.6741	0.38514	0.23841	0.55835	0.23853	0.45568	0.68384	0.33124	0.49676	0.5029	0.72083	4.6544	0.40426	0.44035	2.6729	0	0.50352	1.3672	0.50934	0.36193	0.51052	0.33008	1.5339	0.5304	1.5132	0.10827	0.23752	0.17628	0.35635	0.38931	0.28322	2.0659	0.12366	17.0945	15.4099	28.8355	5.6329	10.1468	11.4532	7.9938	1.6286	7.2237	7.7972	8.8147	13.1957	10.897
Rhombencephalon - Rhombomere 4	0.58917	0.60215	1.6603	1.2347	0.19414	0.052874	0.11849	0.036639	0.094552	0.21524	0.082652	0.091432	0.10576	0.1627	3.3885	0.15665	0.20809	0.85248	0	0.24638	0.34283	0.1732	0.14736	0.26481	0.10801	0.5001	0.32716	1.4415	0.021785	0.065354	0.036446	0.11215	0.14756	0.099384	0.54861	3.0372e-4	12.9357	14.2154	24.1764	4.7474	6.7052	9.5665	5.7512	3.9373	10.5876	13.4121	8.7636	14.0906	10.5679
Rhombencephalon - Rhombomere 5	0.93776	0.9102	2.196	1.6041	0.34653	0.082055	0.16415	0.044357	0.14059	0.29163	0.13449	0.13164	0.11443	0.1831	4.5183	0.16447	0.21227	0.11549	0	0.26561	0.37235	0.20165	0.15843	0.31338	0.14857	0.72313	0.61673	1.8742	0.041544	0.096592	0.075152	0.13971	0.1849	0.12755	0.63811	7.4622e-4	16.7505	18.9202	25.4533	4.5595	9.046	10.7313	7.0889	6.9757	21.2091	17.7884	7.0385	21.9525	10.3968
Rhombencephalon - Rhombomere 6	3.1577	2.4612	6.6175	3.3409	1.4339	1.1426	2.0729	1.0681	2.1645	2.2565	1.4896	1.9577	1.8086	2.2851	10.5981	1.3138	1.4566	2.8089	0	1.9239	4.1713	1.8813	0.97657	1.3605	0.9769	2.8744	1.8163	3.5479	0.8934	1.0723	1.0391	1.6808	1.1399	0.85238	8.7204	0.67475	40.0947	25.3129	39.5482	9.502	24.9767	23.3224	16.8125	12.0009	31.9028	27.774	10.3525	37.0568	15.0227
Rhombencephalon - Rhombomere 7	3.0594	3.4395	5.2808	3.5435	1.6325	0.77683	1.0984	0.55503	0.74155	1.5473	0.82705	0.97395	0.82033	1.2869	13.4902	0.53182	1.0628	0.93494	0	1.4326	1.3233	1.1585	0.70336	0.83334	0.70703	1.9762	1.655	4.937	0.28636	0.37538	0.42924	0.80425	0.67355	0.49149	5.0859	0.1902	52.5517	26.924	54.8821	14.5085	27.0722	32.6321	29.5911	11.1235	31.2466	26.9082	12.9656	37.6439	16.2344
Rhombencephalon - RoL-R1	0.0042735	0.10256	1.0897	1.0205	0	0	0	0	0	0	0	0	0	0	2.5863	0	0	0	0	0	0	0	0	0	0	0	0.011966	1.0453	0	0	0	0	0	0	0	0	12.3581	15.2103	24.3231	5.1692	1.6043	9.0949	3.0291	6.0615	18.1333	15.0915	15.0154	23.9	6.6214
Rhombencephalon - RoL2	1.1353	0.53383	1.3383	2.5414	0.045113	0	0	0	0	0	0	0	0	0	4.985	0.015038	0	0	0	0.21805	0	0	0.045113	0.22556	0	0.27068	0.24812	2.2105	0	0.1203	0	0	0	0.037594	0	0	14.9925	40.0376	33.3609	3.9774	9.6617	10.7519	7.0376	1.609	8.9699	7.2256	14.3383	29.782	7.3083
Rhombencephalon - RoL3	0.71942	0.41727	1.3813	1.5827	0.043165	0	0	0	0	0	0	0	0	0	3.0935	0	0	0	0	0	0	0	0	0	0	0.23022	0.021583	1.7842	0	0	0	0	0	0	0	0	13.4317	24.6691	30.7842	4.8058	4.8273	8.2518	4.1799	1.9137	13.7842	8.7266	6.9209	22.705	12.9209
Rhombencephalon - RoM1	0	0	0.98917	0.95848	0	0	0	0	0	0	0	0	0	0	1	0	0	0	0	0	0	0	0	0	0	0	0	0.99819	0	0	0	0	0	0	0	0	5.1661	15.1949	12.4856	2.2347	0.99819	4.0181	1.9874	1.8177	6.6733	4.9693	15.0758	17.5108	2.9531
Rhombencephalon - RoM2	0.12635	0.006856	0.93438	1.0108	0	0	0	0	0	0	0	0	0	0	1.3144	0	0	0	0	0	0	0	0	0	0	0	0.01665	1.0793	0	0	0	0	0	0	0	0	7.7728	19.1136	15.3967	2.4006	2.094	5.1724	2.5426	1.4163	6.9197	5.1645	6.8658	21.4006	3.2635
Rhombencephalon - RoM3	0.012195	0.035151	0.9878	0.99354	0	0	0	0	0	0	0	0	0	0	1.241	0	0	0	0	0	0	0	0	0	0	0.045911	0	1.1062	0	0	0	0	0	0	0	0	5.8723	15.2927	15.8716	3.3451	1.7468	5.6205	3.0294	1.0366	5.1808	6.4017	7.7755	7.0258	13.0452
Rhombencephalon - RoV3	0	0.0013228	0.83862	0.99735	0	0	0	0	0	0	0	0	0	0	1	0	0	0	0	0	0	0	0	0	0	0	0	1	0	0	0	0	0	0	0	0	3.4272	9.8003	11.5939	2.6865	1	5.5635	2.254	0.52778	1.3545	3.0265	7.9947	4.8558	6.9008
Rhombencephalon - S1181t Cluster	1.9773	1.5199	4.5951	2.999	0.86581	0.95276	2.8882	1.3222	1.8894	3.1161	1.2779	2.3099	2.4643	3.0218	9.8249	1.262	1.867	10.9194	0	1.5703	6.0544	2.3325	1.1895	1.2792	1.3286	5.2967	1.2703	2.5367	0.2904	0.74709	0.56715	1.1479	1.208	0.90902	8.8576	0.64462	33.1006	23.8606	54.1584	11.3964	23.627	24.723	19.2613	3.1591	18.8252	16.4663	17.2177	24.9965	13.0256
Rhombencephalon - Small cluster of TH stained neurons	2.3966	3.4648	4.7612	3.823	1.2132	1.968	3.7889	1.3092	1.226	2.0618	0.99787	1.7761	1.7207	2.1962	11.3198	0.72495	2.5352	0	0	2.3156	0.0042644	2.9531	1.4648	1.5736	1.8486	2.6354	1.9488	3.7868	0.47761	0.58209	0.93817	1.8849	1.1109	0.92751	13.0533	0.027719	42.2708	18.2623	43.0874	11.5139	32.7249	31.1407	21.9616	6.0448	14.8977	19.4094	13.371	39.4776	6.2942
Rhombencephalon - Spinal Backfill Vestibular Population	1.2685	1.0241	3.0296	2.1634	0.59533	0	0	0	0	0	0	0	0	0	7.7206	0	0	0	0	0	0	0	0	0.077043	0	0.77043	0.44436	2.2054	0	0	0	0	0	0	0	0	20.7276	23.9852	35.2934	6.5035	14.9728	12.5665	8.0195	9.5237	14.5899	8.0599	11.6023	7.5486	13.3066
Rhombencephalon - Spiral Fiber Neuron Anterior cluster	0.17442	0.075581	0.99225	1	0	0	0	0	0	0	0	0	0	0	1.4264	0	0	0	0	0	0	0	0	0	0	0.027132	0	1.6027	0	0	0	0	0	0	0	0	7.7229	19.2209	19.6647	2.4884	2.7752	6.1085	2.9244	1.8585	8.1066	5.6008	6.405	10.0814	13.2965
Rhombencephalon - Spiral Fiber Neuron Posterior cluster	0.030702	0.16228	1	0.99561	0	0	0	0	0	0	0	0	0	0	1.8377	0	0	0	0	0	0	0	0	0	0	0.092105	0.013158	1.5044	0	0	0	0	0	0	0	0	8.7939	16.6096	20.6491	3.3246000000000002	2.4825	6.4912	3.4254	1	7.7018	9.4693	6.6798	9.2544	11.7018
Rhombencephalon - Tangential Vestibular Nucleus	1.7591	1.3474	3.8627	2.5377	1.0305	0	0	0	0	0	0	0	0	0	8.774	0	0	0	0	0.0012019	0	0	0	0.036298	0	1.0495	0.93678	3.2603	0	0	0	0	0	0	0	0	32.705	28.2899	30.3567	5.7772	17.269	13.3661	9.882	10.3618	28.4327	24.4442	6.869	28.1147	20.1913
Rhombencephalon - VII Facial Motor and octavolateralis efferent neurons	0.7851	1.5226	1.3538	1.1771	0.5517	0.071417	0.11557	0.0022724	0.07515	0.26733	0.0037332	0.10469	0.0857	0.19916	3.3449	0.19477	0.57426	0.22789	0	0.5155	0.41113	0.20678	0.29362	0.46486	0.053563	0.61402	0.78267	1.2381	0	0.034572	0.016393	0.024671	0.21328	0.075475	0.39393	0	20.5062	29.1023	25.1469	4.1836	6.5538	11.7372	8.0391	5.0633	24.9795	16.4887	6.7882	33.2467	6.0489
Rhombencephalon - VII' Facial Motor and octavolateralis efferent neurons	0.77162	1.5144	1.4612	1.184	0.073171	0	0	0	0	0	0	0	0	0	3.0067	0	0	0	0	0	0	0	0	0	0	1	0.044345999999999997	1.4013	0	0	0	0	0	0	0	0	22.9047	24.6585	28.2993	5.9557	7.2794	15.2262	6.7361	6.2084	11.5366	13.5122	6.071	26.5632	6.4169
Rhombencephalon - Valvula Cerebelli	2.7862	3.2197	2.8539	3.3422	2.3748	1.8634	2.7309	1.365	3.3727	2.3919	2.7573	1.9898	2.4399	3.1603	14.1935	5.5341	3.2232	1.6669	0	2.8766	20.8477	4.1391	2.625	4.4004	2.3633	1.7988	1.3546	4.7113	0.82557	0.99918	1.3418	2.7107	2.1124	1.9802	24.7303	2.5231	39.4043	32.2533	61.9307	10.0156	29.891	21.5941	12.3801	9.4257	42.5214	19.9271	14.0933	113.3178	21.3943
Rhombencephalon - Ventrolateral population of serotonergic neurons	2.8361e-4	5.6721e-4	0.75865	0.14691	0	0	0	0	0	0	0	0	0	0	0	0	0	0	0	0	0	0	0	0	0	0	0	0	0	0	0	0	0	0	0	0	1.9833	4.3752	10.0017	1.5094	0.33579	1.1452	1.1007	0.6194	7.017	9.9291	4.5851	10.3514	3.9543
Rhombencephalon - Vglut2 Stripe 1	6.6475	4.6252	11.5381	5.5712	2.75	3.9591	5.5948	3.4607	5.4903	6.062	4.845	5.9132	5.0301	6.6858	20.3934	3.0676	3.8807	5.9348	0	4.592	11.0678	5.0014	2.7154	3.0258	2.3985	6.5475	3.9025	4.8646	1.8646	2.3643	2.3533	5.6987	3.1307	2.7599	26.5991	2.2511	52.7089	20.0341	44.6654	13.3974	30.52	33.9345	28.6631	21.0611	49.0376	41.2039	15.4704	45.2434	18.1544
Rhombencephalon - Vglut2 Stripe 2	2.1519	3.1303	2.9968	2.3761	1.2273	1.4113	2.034	0.99678	0.91452	1.8288	0.92116	1.3872	1.4111	1.4288	10.7957	1.1028	2.1309	2.7363	0	2.749	1.9652	2.9383	1.501	1.1307	1.2043	1.6504	2.0406	3.4097	0.37289	0.66955	0.73813	1.1388	1.3007	0.74175	8.7313	0.32542	37.6054	21.9682	48.2019	9.0193	29.8353	24.1416	20.3238	10.4946	27.5336	36.8821	11.574	50.0052	8.6402
Rhombencephalon - Vglut2 Stripe 3	1.1753	2.2744	1.8189	1.863	0.94352	0.29019	0.45962	0.12299	0.30682	0.7023	0.17441	0.39831	0.43057	0.44828	5.2633	0.4705	0.91602	4.9648	0	1.0297	1.0265	0.67264	0.58467	0.76207	0.27395	1.0802	1.2762	2.0897	0.0012261	0.20398	0.10636	0.31586	0.43939	0.32636	2.2263	0.010115	31.9134	24.8133	47.8934	8.4178	12.5687	19.3735	17.1119	6.4599	18.9286	22.0552	9.1023	27.5231	9.7975
Rhombencephalon - Vglut2 Stripe 4	0.92998	1.8854	1.6771	1.5168	0.46602	0.1504	0.2429	0.068445	0.15363	0.33168	0.075275	0.18282	0.2095	0.23153	3.8281	0.30545	0.5234	2.5859	0	0.51402	0.63106	0.34545	0.39746	0.39788	0.16477	0.96615	0.61109	1.7273	0.0019888	0.091148	0.079478	0.13862	0.25386	0.18706	1.1615	0.018162	24.5706	29.4728	32.3513	7.2823	9.5811	15.8152	11.5858	5.6774	13.6403	16.0221	8.7861	21.2116	7.5528
Rhombencephalon - Vglut2 cluster 1	0.11061	0.7021	0.8308	0.95806	0.045462	0.0035217	0.14471	0.0056027	0.052185	0.28814	0.0012806	0.029454	0.10869	0.20826	1.6033	0.66016	0.76629	5.4279	0	0.80775	0.62798	0.37698	0.67088	0.53514	0.39667	0.41828	0.81335	1.834	3.2015e-4	0.02081	0.008324	0.027533	0.44501	0.29998	0.90427	0	13.1945	19.6714	20.5976	4.474	3.2491	8.793	3.904	1.1385	4.3911	3.8194	8.8172	23.9909	11.3946
Rhombencephalon - Vglut2 cluster 2	2.7417	1.5467	6.4186	3.9267	1.2221	1.328	3.466	1.8511	3.1676	4.5497	2.1659	3.7988	3.1844	4.4233	14.415	1.5176	2.1723	8.4087	0	2.1982	6.8139	2.484	1.4646	1.5106	1.7219	9.4703	1.511	3.0211	0.68099	1.0411	1.0347	1.8654	1.8485	1.1767	15.7751	0.88994	42.5924	24.5681	60.6302	11.2526	34.5565	27.0639	22.7253	4.262	27.1488	18.9155	24.2199	29.147	11.532
Rhombencephalon - Vglut2 cluster 3	0.33661	1.1791	1.128	1.0374	0.10236	0	0	0	0	0	0	0	0	0	2.6575	0	0	0	0	0.017717	0	0	0	0.33268	0	0.46457	0.61024	1.1043	0	0	0	0	0	0	0	0	17.4193	31.6791	28.4094	3.4705	4.9035	14.5669	6.5079	4.6181	35.8445	14.1693	5.2933	40.3917	6.1142
Rhombencephalon - Vglut2 cluster 4	0.4466	1.2097	1.5913	1.4602	0	0	0	0	0	0	0	0	0	0	2.2136	0	0	0	0	0	0	0	0	0	0	1.0932	0	2.3408	0	0	0	0	0	0	0	0	12.7583	38.4	24.7476	10.535	4.3825	8.9621	6.3233	5.0126	10.9835	14.7883	11.5515	13.7369	7.6573
Rhombencephalon - Vmat2 Cluster 1	1.4394	1.4189	3.8702	2.0874	0.70028	0.89492	2.6876	1.3498000000000001	1.5557	3.0353	0.97179	1.878	2.0353	2.4118	7.1051	1.2271	1.9154	15.6107	0	1.2193	5.854	2.457	1.1932	1.1918	1.0282	2.1432	1.012	1.9859	0.082511	0.56347	0.50776	0.88082	0.99505999999999994	0.88082	6.4492	0.38646	37.744	21.574	55.2221	9.4126	14.378	18.7214	17.2052	2.2891	24.2285	10.2094	15.3568	33.0444	11.0846
Rhombencephalon - Vmat2 Cluster 2	2.4238	1.7638	2.4372	2.274	0.95682	0.50472	3.7152	0.7193	1.5209	2.0094	0.99595	2.2335	2.5277	2.9906	5.4521	0.92848	1.722	6.197	0	1.0459	5.5749	3.1134	1	0.92038	0.91768	2.4211	1.1282	1.3549	0.0013495	0.24561	0.33738	0.98516	1.5101	0.93657	7.0891	0.37787	35.166	20.6545	27.0648	9.2524	16.1066	17.359	17.8435	2.1026	14.5587	15.6829	11.8988	25.3981	8
Rhombencephalon - Vmat2 Cluster 3	0.52292	1.4458	1.0958	1.1042	0.14583	0	0.033333	0	0	0.23125	0	0	0.020833	0.18958	3.2188	0.14375	0.39792	0.0020833	0	0.55417	0.25625	0.175	0.19792	0.63958	0.1375	1.2479	1.4208	2.0542	0	0.089583	0	0.014583	0.35	0.27917	0.079167	0	11.5563	22.0604	43.9	4.6875	9.4437	12.6542	6.7417	6.9542	29.1417	27.9063	5.3021	21.2729	9.5542
Rhombencephalon - Vmat2 Cluster 4	1.1054	1.6865	1.5622	1.8486	0.74324	0	0	0	0	0.14324	0	0	0	0	4.173	0	0.10811	0	0	0.33514	0	0	0	0.48378	0	1.3054	1.4189	1.3595	0	0	0	0	0.0081081	0	0	0	34.273	34.6514	45.9	4.8757	7.6054	11.1081	8.4054	17.6297	34.2811	24.1351	4.7486	85.5973	6.7811
Rhombencephalon - Vmat2 Cluster 5	0.51717	0.93665	1.1565	1.1831	0.17225	0.037223	0.10292	0	0.044582	0.31282	5.3328e-4	0.10516	0.087884	0.25299	2.8202	0.26717	0.5161	0.24189	0	0.54789	0.48187	0.22526	0.35847	0.54799	0.051195	0.31666	0.77506	1.2994	0	0.014505	0.0072526	0.020478	0.27058	0.14142	0.34162	0	18.2977	23.8721	24.3428	3.0942	5.4282	11.6837	7.084	5.983	19.2969	19.4139	9.4841	32.7761	9.2082
Rhombencephalon - Vmat2 Stripe1	4.9192	4.9829	8.9437	4.2484	2.6771	2.5116	3.2595	1.8005	2.7899	5.2346	3.3138	3.6423	2.5125	5.1804	23.0691	1.838	2.7639	3.102	0	4.3953	5.4194	3.6289	2.1996000000000002	2.0628	1.889	3.2329	4.3897	7.4067	1.0576	1.2355	1.3677	3.2964	2.1932	1.7388	17.7158	0.82883	67.3476	23.6342	51.102	14.6029	38.8286	38.5885	40.959	21.0064	54.7222	38.5045	17.6377	68.0845	24.045
Rhombencephalon - Vmat2 Stripe2	2.3616	3.5994	3.7628	2.996	1.469	1.6586	2.6653	1.2189	1.0256	2.0121000000000002	0.93834	1.7911	1.7461	1.7644	11.2588	0.88745	2.7259	0.24744	0	2.9903	1.4211	3.5267	1.8169	1.3613	1.8016	2.1532	2.0999	3.9429	0.43296	0.66451	0.91061	1.3794	1.2784	0.86672	9.9898	0.079968	41.668	20.2644	44.1384	9.0162	31.4114	25.6134	24.0854	8.9653	23.7989	27.7588	12.7857	40.4666	8.5859
Rhombencephalon - Vmat2 Stripe3	1.2491	2.3718	1.7854	1.9535	0.9765	0.58747	0.58747	0.30392	0.35561	0.83342	0.18642	0.47206	0.41723	0.47572	5.1102	0.43655	1.3634	0.079373	0	1.8559	0.15196	0.85065	0.70548	0.96084	0.1201	1.0245	1.7285	1.9556	0	0.087206	0.098172	0.46057	0.54099	0.36031	2.6324	0	34.0533	26.3958	44.8339	9.0543	15.1525	21.2266	22.307	8.5645	14.2538	33.623	11.4554	22.1269	4.8522
Rhombencephalon - X Vagus motorneuron cluster	3.0816	3.4997	4.1784	3.6063	1.7736	0.65612	0.97844	0.47037	0.44026	1.3138	0.34166	0.72577	0.7321	0.66002	12.5647	0.32901	1.5209	0.11737	0	1.6562	0.83476	1.3325	0.79374	1.0791	0.6982	1.5814	2.2529	4.9147	0.18386	0.26189	0.36602	0.48587	0.58299	0.35685	3.6175	0.043868	59.8928	24.0025	63.644	13.8382	30.5467	31.5124	32.8838	9.9392	30.0072	26.1919	12.6533	31.4492	15.1874
Spinal Cord	0.10194	1.4566	0.016991	0.041846	0.021224	1.202e-4	0	0	0	5.6665e-4	0	1.0303e-4	0	0	0.11737	0	8.59e-6	0	0	0.0029964	0	0	0	0.028521	0.0043787	2.9657	0	1.4873	0	0	0	0	0	0	0	0	23.2014	40.6829	50.7811	10.1316	14.0266	26.4304	18.5855	10.612	21.7769	21.6305	20.803	17.1658	11.7603
Spinal Cord - 6.7FDhcrtR-Gal4 Stripe	1.5035	3.0165	1.9035	2.3377	1.0505	0	0	0	0	0	0	0	0	0	6.4032	0	0	0	0	0.023691	0	0	0	0.056876	0	2.1402	0.23157	3.5811	0	0	0	0	0	0	0	0	37.5665	35.1911	67.2543	11.3866	19.8975	27.4641	21.3552	10.2387	27.9818	25.9345	16.3605	27.1413	14.7844
Spinal Cord - Dorsal Sparse Isl1 cluster	0.2295	3.5164	0.007388	0.096044	0.16206	0	0	0	0	0	0	0	0	0	0.31768	0	0	0	0	0	0	0	0	0	0	3.6549	0	2.7367	0	0	0	0	0	0	0	0	40.0017	33.8546	70.9464	13.6725	33.5789	38.2073	28.0176	11.1997	26.5179	24.8046	26.2726	20.2316	17.255
Spinal Cord - Gad1b Stripe 1	0.37344	1.6704	0.21112	0.32113	0.24457	0	0	0	0	0.045061	0	0	0	0	0.78951	0	0.0034184	0	0	0.016056	0	0	0	0.090951	5.18e-5	2.4885	0.046304	1.4907	0	0	0	0	0	0	0	0	25.8715	35.4375	48.5121	9.7483	16.8895	27.0809	17.7578	11.1249	20.6544	23.9277	19.7148	15.4082	9.6065
Spinal Cord - Gad1b Stripe 2	0.0017346	0.33304	0	0	0	0	0	0	0	0	0	0	0	0	0	0	0	0	0	0	0	0	0	0	0	2.941	0	0.27407	0	0	0	0	0	0	0	0	6.5585	37.7008	29.5022	4.7398	2.2029	12.1899	7.1544	9.0937	16.9506	16.0798	12.3721	13.0399	6.2784
Spinal Cord - Glyt2 Stripe	0.50051	2.489	0.3327	0.50634	0.42768	0.0029166	0	0	0	0.027686	0	0	0	0	1.3838	0	0.017119	0	0	0.023713	0	0	0	0.066827	0.0021134	3.0163	0.036943	2.1887	0	0	0	0	0	0	0	0	34.4499	37.5088	58.9058	11.3551	24.4686	31.3584	22.6171	10.5062	24.2106	24.7742	23.8259	19.9687	13.6548
Spinal Cord - Isl1 stripe - motorneurons	0.30543	1.0351	0.50675	0.54333	0.011294	0	0	0	0	0	0	0	0	0	1.3389	0	0	0	0	0	0	0	0	0	0	2.1672	0	1.297	0	0	0	0	0	0	0	0	16.3688	50.9192	51.1743	9.309	5.6803	25.2137	15.1516	8.1953	16.7963	17.9531	16.6525	14.905	8.1754
Spinal Cord - Neurons with descending projections labelled by spinal backfills	0.80136	2.4785	0.49332	0.70026	0.53476	0	0	0	0	0.010172	0	0	0	0	2.18	0	0.0068023	0	0	0.0079256	0	0	0	0.015664	8.1128e-4	2.57	0.025524	2.1921	0	0	0	0	0	0	0	0	30.2768	43.3936	56.5876	11.0376	20.0711	29.1999	21.7817	11.0998	23.322	24.5648	21.6085	20.6985	12.5645
Spinal Cord - Neuropil Region	0.72212	2.0314	0.70641	0.80269	0.19811	0	0	0	0	0	0	0	0	0	2.4763	0	0	0	0	0	0	0	0	0	0	2.9607	0	2.3309	0	0	0	0	0	0	0	0	34.0458	42.6899	72.688	15.6564	16.8435	37.7568	29.2495	11.7157	22.8249	22.4006	21.3297	17.7333	16.5814
Spinal Cord - Olig2 Stripe	0.18252	0.68793	0.1375	0.18362	0.04414	0	0	0	0	0	0	0	0	0	0.48687	0	0	0	0	0	0	0	0	0	0	1.9044	0	0.96954	0	0	0	0	0	0	0	0	10.8422	39.183	41.2812	8.0282	4.9122	18.5122	12.1424	7.6244	15.0137	15.3992	14.5339	11.9539	6.4297
Spinal Cord - Vglut2 Stripe 1	0.025205	3.1377	0	1.1303e-4	0.030856	0.030404	0	0	0	0.043233	0	0.027522	0	2.8257e-4	0	0	0.0087595	0	0	0.056626	0	0	0	0.1735	0.042893	3.8611	0.013337	2.1708	0	0	0	0	0	0	0	0	41.5613	26.592	58.5192	12.1827	33.2638	37.1935	23.8808	12.3105	26.1051	26.6175	27.4494	18.5416	15.8165
Spinal Cord - Vglut2 Stripe 2	0.19775	1.3184	0.17096	0.23934	0.12543	0	0	0	0	0	0	0	0	0	0.53957	0	0	0	0	0	0	0	0	0.0042259	0	2.1889	0	1.1919	0	0	0	0	0	0	0	0	19.662	38.129	49.6946	9.4252	11.6671	25.4678	16.6077	10.177	18.9168	20.959	19.3223	13.4376	9.0071
Spinal Cord - Vglut2 Stripe 3	0.19307	0.68747	0.1737	0.27421	0	0	0	0	0	0	0	0	0	0	0.65906	0	0	0	0	0	0	0	0	0	0	2.184	0	1.1967	0	0	0	0	0	0	0	0	8.3648	18.3207	37.3696	7.6666	3.5366	15.048	8.5489	4.8162	8.7159	8.4251	7.8627	7.4518	5.9774
Spinal Cord - Vmat2 Stripe1	1.3072	3.4702	1.1663	1.6669	1.0559	0	0	0	0	0	0	0	0	0	5.0906	0	0	0	0	0.042021	0	0	0	0.087148	0	2.3574	0.23332	3.5347	0	0	0	0	0	0	0	0	40.4691	33.5474	71.0108	12.3679	33.5456	27.8756	21.834	9.2623	25.5491	23.5679	20.2127	23.7528	12.6092
Spinal Cord - Vmat2 Stripe2	0.042025	0.51696	0	0.0035443	0	0	0	0	0	0	0	0	0	0	0.018734	0	0	0	0	0	0	0	0	0	0	2.6405	0	0.34076	0	0	0	0	0	0	0	0	7.9286	17.92	40.1063	6.0734	2.9013	14.3914	7.4871	5.1884	10.7767	9.921	10.477	8.5438	6.0785
Telencephalon -	4.3323	2.6442	7.9294	6.7843	2.6586	3.5973	4.8048	2.8622	7.9469	8.5242	3.4887	3.7428	4.4056	3.4686	25.3821	9.1363	6.0369	1.8669	0	6.8409	18.3151	6.946	3.7102	4.5692	13.513	9.8688	4.1378	8.3933	5.3896	4.987	4.39	7.4468	7.9868	5.271	34.0284	3.7479	64.9723	29.6556	72.7054	22.2801	27.6831	47.8704	37.6952	42.7295	80.2817	72.3642	68.9762	105.7877	45.9495
Telencephalon - Anterior Commisure	1.6858	1.1555	5.2136	3.3423	0.87399	0.059186	0.28934	0.10206	0.12601	0.41514	0.045488	0.058454	0.21886	0.16564	9.5281	0.59762	0.19147	0	0	0.52797	0.66799	0.14242	0.62909	0.22085	6.5694	0.26582	2.6192	3.2359	0.2196	0.28537	0.174	0.21656	0.37896	1.0484	0.83154	0.031685	39.7841	15.8689	54.1528	10.9541	13.7544	30.8999	24.191	47.3502	87.0276	126.1675	63.9548	136.9157	88.054
Telencephalon - Isl1 cluster 1	1.9968	0.79735	4.27	3.3858	0.99885	0.41553	0.92611	0.46679	1.1388	1.3724	0.76364	0.45709	0.77965	0.51597	7.2147	2.5359	1.0925	1.5421	0	1.0808	2.8943	0.88994	1.0297	0.77188	5.7042	1.1732	3.2197	4.2488	0.97676	0.82721	0.52613	0.71246	1.3015	2.0634	5.4498	0.47703	39.2543	13.587	33.1706	11.8391	12.501	28.8598	22.7422	33.796	100.1826	79.1442	66.0212	137.3694	28.5074
Telencephalon - Isl1 cluster 2	0.62775	0.27746	1.4436	1.3535	0.3636	0.079084	0.18932	0.047663	0.13833	0.2527	0.04793	0.036347	0.12888	0.064838	3.2109	0.50539	0.39103	0.22088	0	0.45733	0.57715	0.20916	0.37545	0.14991	2.3407	0.26947	1.6668	1.3145	0.17481	0.25563	0.19052	0.19678	0.3853	0.73066	0.79563	0.046731	21.9013	12.4011	20.8289	5.709	4.7351	16.3747	10.6039	25.2637	53.6658	95.8786	30.1524	78.8231	36.531
Telencephalon - Olfactory Bulb	7.023	2.7858	13.1013	9.4765	3.6831	3.0623	7.8692	3.6403	9.5832	11.0151	4.0915	4.3679	7.0844	5.1891	31.8532	10.2704	3.2705	3.6445	0	8.4392	19.344	8.0744	3.5073	6.8133	9.6851	2.864	3.896	12.9353	7.0824	6.9632	6.7942	9.5299	8.5503	6.4434	36.0705	4.7555	36.0364	35.4484	68.2229	24.8397	37.6588	48.3467	40.2765	39.8022	54.4168	35.5116	72.1202	49.4506	13.3199
Telencephalon - Olfactory bulb dopaminergic neuron areas	5.3935	2.9977	8.7186	8.7207	2.3152	3.0329	6.4641	4.2169	12.2249	13.5698	6.008	4.3873	6.8044	5.2734	29.2257	15.3806	5.061	6.785	0	9.996	21.1165	8.4935	4.0538	5.3259	18.0785	3.5886	4.5084	9.1027	10.5504	7.6652	5.88	9.738	11.1603	7.639	59.9203	5.3152	105.1034	34.4909	63.87	28.1941	47.4367	52.0274	54.2036	57.1165	103.2772	80.1426	111.8287	112.9154	14.2025
Telencephalon - Olig2 Cluster	1.1053	0.22814	1.5093	1.4951	0.84509	0.29002	0.56198	0.30751	0.77878	0.81472	0.63002	0.24889	0.42149	0.38574	4.4309	1.932	1.1749	1.201	0	0.69479	3.4544	0.77205	0.4976	0.48049	1.0888	0.44494	0.6602	2.0065	0.41111	0.36844	0.25216	0.44436	0.65731	0.94657	4.2941	0.4457	13.3804	10.5353	19.2954	4.6671	5.675	14.6193	11.6858	12.0803	27.419	100.1441	21.931	83.262200000000007	15.0413
Telencephalon - Optic Commissure	0	0	0.42989	0.014119	0	0	0	0	0	0	0	0	0	0	0	0	0	0	0	0	0	0	0	0	0	0	0	0	0	0	0	0	0	0	0	0	0.15555	2.2997	5.1149	0.21446	0.029698	0.22201	0.080574	0.58325	2.7403	5.7274	4.7704	7.2159	3.5494
Telencephalon - Pallium	5.4875	4.006	8.8163	8.479	3.5461	5.7087	6.3466	3.77	11.7904	12.4007	4.6487	5.6677	6.0916	4.5581	36.5002	12.2173	9.3278	1.299	0	9.5014	29.0064	10.1679	5.5962	6.2489	18.8121	19.0057	5.0979	9.6793	6.9387	6.3982	5.7221	10.8688	11.4014	6.8234	53.8616	5.0334	91.5635	38.9802	99.0687	28.5323	37.5513	64.4582	48.9158	47.9143	80.1549	64.1088	66.2728	112.7054	62.7785
Telencephalon - Postoptic Commissure	0	0	0.47087	0	0	0	0	0	0	0	0	0	0	0	0	0	0	0	0	0	0	0	0	0	0	0	0	0	0	0	0	0	0	0	0	0	0.0031421	3.9309	6.457	0.0054044	0	0.093886	0	0.30133	3.7577	10.7379	5.1553	6.9041	5.5396
Telencephalon - S1181t Cluster	1.0997	0.48666	2.9657	2.5494	0.82744	0.78109	1.1322	0.5309	1.3459	1.3938	0.93174	0.50673	0.75878	0.59057	4.6167	2.8647	2.3532	1.3379	0	1.2575	3.7212	1.2531	1.3759	0.87563	5.5833	2.1888	2.3793	3.0908	1.1182	1.0688	0.71151	0.97069	1.5943	2.1273	7.7287	0.91154	28.9428	10.4273	32.6492	6.5298	8.2024	21.8241	15.6731	26.0936	67.0973	99.8754	50.1467	117.4719	74.2668
Telencephalon - Subpallial Gad1b cluster	1.9181	0.94382	3.7942	3.8523	1.1581	1.5076	2.3549	1.5975	3.8658	3.8139	2.323	1.5002	2.1907	1.7621	9.5555	5.9369	4.0989	2.8331	0	3.8664	9.1551	3.3524	2.1042	2.0496	8.4731	3.5333	3.6762	4.5494	3.3793	2.5712	1.9034	2.8176	4.0492	3.4706	19.1418	2.1892	50.1818	19.1748	39.4091	14.0993	14.884	28.8549	23.5706	32.681	83.0507	103.6708	65.0008	128.0958	39.4458
Telencephalon - Subpallial Otpb Cluster 2	1.2619	0.6456	4.2337	2.8802	0.90407	0.8842	1.4549	0.77067	1.741	1.8918	1.1328	0.72308	1.0909	0.76651	5.3755	3.7618	2.6934	1.9497	0	1.7541	4.1093	1.4741	1.7205	1.1901	7.0149	3.0884	3.0677	3.5241	1.5197	1.3838	0.84513	1.1243	2.1016	2.6743	8.4478	0.97919	36.8308	12.784	38.1514	9.2738	9.4234000000000009	24.0681	16.9238	30.8356	77.8535	101.189	63.8581	132.9972	75.2881
Telencephalon - Subpallial Otpb strip	0.79194	0.37759	0.98103	1.3017	0.65501	0.95732	1.291	0.69413	1.2294	1.8269	0.74215	0.61174	2.2116	0.6396	2.6947	2.2359	1.5365	0.57736	0	1.6503	6.5139	4.0083	2.3746	1.0581	3.8874	2.719	1.2247	1.6864	0.86663	0.78779	0.6147	1.013	1.7564	2.6147	16.2922	1.0741	15.2638	11.8601	24.5353	6.997	6.0587	15.3817	6.8583	16.7611	31.2235	70.0136	13.5785	63.1411	24.8228
Telencephalon - Subpallial Vglut2 Cluster	0.90175	0.10272	1.6755	1.2397	0.2594	0	0	0	0	0	0	0	0	0	4.8217	0	0	0	0	0	0	0	0	0	0.018236	0	0.023446	2.0525	0	0	0	0	0	0	0	0	9.0863	5.8534	13.5359	2.7938	3.7317	10.3212	9.8716	13.5988	46.7436	45.2412	16.6785	58.2467	12.6483
Telencephalon - Subpallial dopaminergic cluster	1.235	0.90703	5.0188	3.758	0.99234	2.8552	2.1407	1.632	3.4899	3.2462	2.3938	1.4903	1.9607	1.7866	10.1257	6.7214	4.3642	1.2848	0	3.2023	8.1079	4.6045	3.1435	1.6111	10.6925	8.4443	6.3952	3.5345	3.624	2.7796	2.2375	2.9196	5.399	3.7577	22.9808	2.4001	53.0721	22.6539	49.7267	15.1741	10.7375	28.6473	21.5923	48.8799	100.8259	135.485	69.4356	151.7058	100.8604
Telencephalon - Subpallium	1.7161	0.82029	3.6742	3.3489	0.92395	1.0122	1.5974	1.0556	2.5621	2.6095	1.5361	1.004	1.467	1.1806	8.3995	3.9916	2.7573	1.7828	0	2.6175	5.9239	2.2303	1.4618	1.3791	6.5914	2.536	2.956	4.1216	2.3141	1.7724	1.3101	1.8673	2.7666	2.4935	12.204	1.4035	42.2639	16.0408	35.4933	11.9117	12.3325	25.8937	21.2417	29.7047	77.3246	89.3316	54.824	112.919	36.3508
Telencephalon - Telencephalic Migrated Area 4 (M4)	2.6895	1.5693	6.9604	5.0328	1.4288	1.193	2.2536	1.6356	3.9801	5.0992	2.0337	1.6201	2.1517	3.2787	12.4357	6.7367	5.0363	3.2946	0	5.1871	7.6828	3.6365	2.4741	2.5043	10.7982	2.8084	3.08	8.4342	4.4734	3.3692	2.7479	3.8032	6.2825	4.8906	15.1448	2.3549	36.2324	27.1992	61.7726	17.9805	18.2358	27.7377	26.557	51.9345	97.5366	81.674	92.3224	92.6178	42.9387
Telencephalon - Vglut2 rind	4.8283	2.5834	6.4165	5.627	3.6418	4.7367	4.5535	2.5893	9.0447	7.9089	3.5641	4.2016	3.9994	3.7579	25.3713	7.517	5.6931	1.1616	0	6.9824	23.4167	6.6968	3.3805	4.8789	10.0539	10.7147	3.604	5.4544	5.2587	4.9614	4.8787	6.8726	7.1496	4.0245	40.6994	4.0496	60.5154	24.5716	62.0893	18.2023	24.9513	42.9459	33.666	32.3007	57.9983	48.8824	42.9302	89.0615	51.9196
Telencephalon - Vmat2 cluster	2.0004	1.1509	5.0504	4.7326	1.2879	3.3426	3.0693	2.6132	5.3876	4.5327	3.9121	2.2121	2.7515	2.5621	12.2269	8.4467	7.781	1.3195	0	5.1394	13.4201	6.2059	3.3195	2.3269	15.2762	12.5066	6.2086	6.7114	4.475	4.0506	2.8989	3.8625	7.1244	4.9003	31.1645	3.2563	67.5858	30.0212	53.8259	22.3566	16.1028	36.9856	28.9747	47.7432	106.7798	106.4612	89.4616	163.9121	59.7818
[truncated: 123 more columns]
