# Supplementary material for: Multivariate analysis of variegated expression in Neurons: A strategy for unbiased localization of gene function to candidate brain regions in larval zebrafish
Source: PLoS One. 2023 Feb 14;18(2):e0281609. doi: 10.1371/journal.pone.0281609 (PMC9928119; doi:10.1371/journal.pone.0281609)
Supplement: S1 Code — (ZIP) [file pone.0281609.s003.zip › CODE/renv.lock]

{
  "R": {
    "Version": "4.0.5",
    "Repositories": [
      {
        "Name": "CRAN",
        "URL": "https://cran.rstudio.com"
      }
    ]
  },
  "Bioconductor": {
    "Version": "3.12"
  },
  "Packages": {
    "Biobase": {
      "Package": "Biobase",
      "Version": "2.48.0",
      "Source": "Bioconductor",
      "git_url": "https://git.bioconductor.org/packages/Biobase",
      "git_branch": "RELEASE_3_11",
      "git_last_commit": "4ffadf2",
      "git_last_commit_date": "2020-04-27",
      "Hash": "da9b1bc36fb35ebbec219dc007657f21",
      "Requirements": [
        "BiocGenerics"
      ]
    },
    "BiocGenerics": {
      "Package": "BiocGenerics",
      "Version": "0.34.0",
      "Source": "Bioconductor",
      "git_url": "https://git.bioconductor.org/packages/BiocGenerics",
      "git_branch": "RELEASE_3_11",
      "git_last_commit": "f7c2020",
      "git_last_commit_date": "2020-04-27",
      "Hash": "ae191b5608f175de0f69b6302390c705",
      "Requirements": []
    },
    "BiocManager": {
      "Package": "BiocManager",
      "Version": "1.30.16",
      "Source": "Repository",
      "Repository": "CRAN",
      "Hash": "2fdca0877debdd4668190832cdee4c31",
      "Requirements": []
    },
    "BiocVersion": {
      "Package": "BiocVersion",
      "Version": "3.11.1",
      "Source": "Bioconductor",
      "git_url": "https://git.bioconductor.org/packages/BiocVersion",
      "git_branch": "master",
      "git_last_commit": "75a6f4a",
      "git_last_commit_date": "2019-11-13",
      "Hash": "2331d61d077a7a0a5afe8c907ea9106b",
      "Requirements": []
    },
    "ComplexHeatmap": {
      "Package": "ComplexHeatmap",
      "Version": "2.4.3",
      "Source": "Bioconductor",
      "git_url": "https://git.bioconductor.org/packages/ComplexHeatmap",
      "git_branch": "RELEASE_3_11",
      "git_last_commit": "08b4129",
      "git_last_commit_date": "2020-07-25",
      "Hash": "7a6ae3bea013f241a9a4bb5645f44085",
      "Requirements": [
        "GetoptLong",
        "GlobalOptions",
        "RColorBrewer",
        "circlize",
        "clue",
        "colorspace",
        "png"
      ]
    },
    "DBI": {
      "Package": "DBI",
      "Version": "1.1.1",
      "Source": "Repository",
      "Repository": "CRAN",
      "Hash": "030aaec5bc6553f35347cbb1e70b1a17",
      "Requirements": []
    },
    "DT": {
      "Package": "DT",
      "Version": "0.19",
      "Source": "Repository",
      "Repository": "CRAN",
      "Hash": "6df7d86466f183ab0edcd8e6050b38e1",
      "Requirements": [
        "crosstalk",
        "htmltools",
        "htmlwidgets",
        "jquerylib",
        "jsonlite",
        "magrittr",
        "promises"
      ]
    },
    "DelayedArray": {
      "Package": "DelayedArray",
      "Version": "0.14.1",
      "Source": "Bioconductor",
      "git_url": "https://git.bioconductor.org/packages/DelayedArray",
      "git_branch": "RELEASE_3_11",
      "git_last_commit": "52230a4",
      "git_last_commit_date": "2020-07-13",
      "Hash": "8430a6ec606d0d92198ff107f1d98261",
      "Requirements": [
        "BiocGenerics",
        "IRanges",
        "Matrix",
        "S4Vectors",
        "matrixStats"
      ]
    },
    "FactoMineR": {
      "Package": "FactoMineR",
      "Version": "2.4",
      "Source": "Repository",
      "Repository": "CRAN",
      "Hash": "e665b0fc1d3539772d857c4b3d387625",
      "Requirements": [
        "DT",
        "MASS",
        "car",
        "cluster",
        "ellipse",
        "flashClust",
        "ggplot2",
        "ggrepel",
        "lattice",
        "leaps",
        "scatterplot3d"
      ]
    },
    "GenomeInfoDb": {
      "Package": "GenomeInfoDb",
      "Version": "1.24.2",
      "Source": "Bioconductor",
      "git_url": "https://git.bioconductor.org/packages/GenomeInfoDb",
      "git_branch": "RELEASE_3_11",
      "git_last_commit": "e3713f3",
      "git_last_commit_date": "2020-06-14",
      "Hash": "f1556568ab93fd7704380539fca71e6a",
      "Requirements": [
        "BiocGenerics",
        "GenomeInfoDbData",
        "IRanges",
        "RCurl",
        "S4Vectors"
      ]
    },
    "GenomeInfoDbData": {
      "Package": "GenomeInfoDbData",
      "Version": "1.2.3",
      "Source": "Bioconductor",
      "Hash": "8fe62eac6e27b8e56d51f9ae6030cbcd",
      "Requirements": []
    },
    "GenomicRanges": {
      "Package": "GenomicRanges",
      "Version": "1.40.0",
      "Source": "Bioconductor",
      "git_url": "https://git.bioconductor.org/packages/GenomicRanges",
      "git_branch": "RELEASE_3_11",
      "git_last_commit": "a9e18e4",
      "git_last_commit_date": "2020-04-27",
      "Hash": "05cd2ba8e1e373e9089454cf762df723",
      "Requirements": [
        "BiocGenerics",
        "GenomeInfoDb",
        "IRanges",
        "S4Vectors",
        "XVector"
      ]
    },
    "GetoptLong": {
      "Package": "GetoptLong",
      "Version": "1.0.5",
      "Source": "Repository",
      "Repository": "CRAN",
      "Hash": "61fac01c73abf03ac72e88dc3952c1e3",
      "Requirements": [
        "GlobalOptions",
        "crayon",
        "rjson"
      ]
    },
    "GlobalOptions": {
      "Package": "GlobalOptions",
      "Version": "0.1.2",
      "Source": "Repository",
      "Repository": "CRAN",
      "Hash": "c3f7b221e60c28f5f3533d74c6fef024",
      "Requirements": []
    },
    "IRanges": {
      "Package": "IRanges",
      "Version": "2.22.2",
      "Source": "Bioconductor",
      "git_url": "https://git.bioconductor.org/packages/IRanges",
      "git_branch": "RELEASE_3_11",
      "git_last_commit": "8c5e991",
      "git_last_commit_date": "2020-05-20",
      "Hash": "1403fa5c98c5f48b989a6bc5a65c6c25",
      "Requirements": [
        "BiocGenerics",
        "S4Vectors"
      ]
    },
    "KernSmooth": {
      "Package": "KernSmooth",
      "Version": "2.23-18",
      "Source": "Repository",
      "Repository": "CRAN",
      "Hash": "9e703ad8bf0e99f3691f05da32dfe68b",
      "Requirements": []
    },
    "MASS": {
      "Package": "MASS",
      "Version": "7.3-53.1",
      "Source": "Repository",
      "Repository": "CRAN",
      "Hash": "4ef21dd0348b9abb7f8bd1d77e4cd0c3",
      "Requirements": []
    },
    "Matrix": {
      "Package": "Matrix",
      "Version": "1.3-2",
      "Source": "Repository",
      "Repository": "CRAN",
      "Hash": "ff280503079ad8623d3c4b1519b24ea2",
      "Requirements": [
        "lattice"
      ]
    },
    "MatrixModels": {
      "Package": "MatrixModels",
      "Version": "0.5-0",
      "Source": "Repository",
      "Repository": "CRAN",
      "Hash": "366a8838782928e398b8762c932a42a3",
      "Requirements": [
        "Matrix"
      ]
    },
    "ModelMetrics": {
      "Package": "ModelMetrics",
      "Version": "1.2.2.2",
      "Source": "Repository",
      "Repository": "CRAN",
      "Hash": "40a55bd0b44719941d103291ac5e9d74",
      "Requirements": [
        "Rcpp",
        "data.table"
      ]
    },
    "MultiDataSet": {
      "Package": "MultiDataSet",
      "Version": "1.16.0",
      "Source": "Bioconductor",
      "git_url": "https://git.bioconductor.org/packages/MultiDataSet",
      "git_branch": "RELEASE_3_11",
      "git_last_commit": "a3c2572",
      "git_last_commit_date": "2020-04-27",
      "Hash": "37caca731cfc1ceed7ae853dc0bf97e6",
      "Requirements": [
        "Biobase",
        "BiocGenerics",
        "GenomicRanges",
        "IRanges",
        "S4Vectors",
        "SummarizedExperiment",
        "ggplot2",
        "ggrepel",
        "limma",
        "qqman"
      ]
    },
    "R6": {
      "Package": "R6",
      "Version": "2.5.1",
      "Source": "Repository",
      "Repository": "CRAN",
      "Hash": "470851b6d5d0ac559e9d01bb352b4021",
      "Requirements": []
    },
    "RColorBrewer": {
      "Package": "RColorBrewer",
      "Version": "1.1-2",
      "Source": "Repository",
      "Repository": "CRAN",
      "Hash": "e031418365a7f7a766181ab5a41a5716",
      "Requirements": []
    },
    "RCurl": {
      "Package": "RCurl",
      "Version": "1.98-1.5",
      "Source": "Repository",
      "Repository": "CRAN",
      "Hash": "5cc50d9d40a284cb8b1c8604901acf89",
      "Requirements": [
        "bitops"
      ]
    },
    "Rcpp": {
      "Package": "Rcpp",
      "Version": "1.0.7",
      "Source": "Repository",
      "Repository": "CRAN",
      "Hash": "dab19adae4440ae55aa8a9d238b246bb",
      "Requirements": []
    },
    "RcppArmadillo": {
      "Package": "RcppArmadillo",
      "Version": "0.10.7.0.0",
      "Source": "Repository",
      "Repository": "CRAN",
      "Hash": "76a46d0219364e5f6c8b04a148760acf",
      "Requirements": [
        "Rcpp"
      ]
    },
    "RcppEigen": {
      "Package": "RcppEigen",
      "Version": "0.3.3.9.1",
      "Source": "Repository",
      "Repository": "CRAN",
      "Hash": "ddfa72a87fdf4c80466a20818be91d00",
      "Requirements": [
        "Matrix",
        "Rcpp"
      ]
    },
    "Rttf2pt1": {
      "Package": "Rttf2pt1",
      "Version": "1.3.9",
      "Source": "Repository",
      "Repository": "CRAN",
      "Hash": "da6ab407fa2e5e498ac980f92798cfed",
      "Requirements": []
    },
    "S4Vectors": {
      "Package": "S4Vectors",
      "Version": "0.26.1",
      "Source": "Bioconductor",
      "git_url": "https://git.bioconductor.org/packages/S4Vectors",
      "git_branch": "RELEASE_3_11",
      "git_last_commit": "935769c",
      "git_last_commit_date": "2020-05-15",
      "Hash": "c252d04c13a3a6667d3cc140360780f1",
      "Requirements": [
        "BiocGenerics"
      ]
    },
    "SQUAREM": {
      "Package": "SQUAREM",
      "Version": "2021.1",
      "Source": "Repository",
      "Repository": "CRAN",
      "Hash": "0cf10dab0d023d5b46a5a14387556891",
      "Requirements": []
    },
    "SparseM": {
      "Package": "SparseM",
      "Version": "1.81",
      "Source": "Repository",
      "Repository": "CRAN",
      "Hash": "2042cd9759cc89a453c4aefef0ce9aae",
      "Requirements": []
    },
    "SummarizedExperiment": {
      "Package": "SummarizedExperiment",
      "Version": "1.18.2",
      "Source": "Bioconductor",
      "git_url": "https://git.bioconductor.org/packages/SummarizedExperiment",
      "git_branch": "RELEASE_3_11",
      "git_last_commit": "e22fafe",
      "git_last_commit_date": "2020-07-09",
      "Hash": "811eb16b3d542aa098d4c89f0985f3bc",
      "Requirements": [
        "Biobase",
        "BiocGenerics",
        "DelayedArray",
        "GenomeInfoDb",
        "GenomicRanges",
        "IRanges",
        "Matrix",
        "S4Vectors"
      ]
    },
    "TSP": {
      "Package": "TSP",
      "Version": "1.1-11",
      "Source": "Repository",
      "Repository": "CRAN",
      "Hash": "b72b16750535acbc63e1337d38ff1ace",
      "Requirements": [
        "foreach"
      ]
    },
    "XVector": {
      "Package": "XVector",
      "Version": "0.28.0",
      "Source": "Bioconductor",
      "git_url": "https://git.bioconductor.org/packages/XVector",
      "git_branch": "RELEASE_3_11",
      "git_last_commit": "8bda737",
      "git_last_commit_date": "2020-04-27",
      "Hash": "a5669a9d44010120a5c10be7977f0626",
      "Requirements": [
        "BiocGenerics",
        "IRanges",
        "S4Vectors",
        "zlibbioc"
      ]
    },
    "abind": {
      "Package": "abind",
      "Version": "1.4-7",
      "Source": "Repository",
      "Repository": "R-Forge",
      "Hash": "d7d50df67bc0fffbc6b4c3a13d1d01f3",
      "Requirements": []
    },
    "askpass": {
      "Package": "askpass",
      "Version": "1.1",
      "Source": "Repository",
      "Repository": "CRAN",
      "Hash": "e8a22846fff485f0be3770c2da758713",
      "Requirements": [
        "sys"
      ]
    },
    "assertthat": {
      "Package": "assertthat",
      "Version": "0.2.1",
      "Source": "Repository",
      "Repository": "CRAN",
      "Hash": "50c838a310445e954bc13f26f26a6ecf",
      "Requirements": []
    },
    "backports": {
      "Package": "backports",
      "Version": "1.3.0",
      "Source": "Repository",
      "Repository": "CRAN",
      "Hash": "194ad71f8ed59393272a0c4be2eac215",
      "Requirements": []
    },
    "base64enc": {
      "Package": "base64enc",
      "Version": "0.1-3",
      "Source": "Repository",
      "Repository": "CRAN",
      "Hash": "543776ae6848fde2f48ff3816d0628bc",
      "Requirements": []
    },
    "bit": {
      "Package": "bit",
      "Version": "4.0.4",
      "Source": "Repository",
      "Repository": "CRAN",
      "Hash": "f36715f14d94678eea9933af927bc15d",
      "Requirements": []
    },
    "bit64": {
      "Package": "bit64",
      "Version": "4.0.5",
      "Source": "Repository",
      "Repository": "CRAN",
      "Hash": "9fe98599ca456d6552421db0d6772d8f",
      "Requirements": [
        "bit"
      ]
    },
    "bitops": {
      "Package": "bitops",
      "Version": "1.0-7",
      "Source": "Repository",
      "Repository": "CRAN",
      "Hash": "b7d8d8ee39869c18d8846a184dd8a1af",
      "Requirements": []
    },
    "blob": {
      "Package": "blob",
      "Version": "1.2.2",
      "Source": "Repository",
      "Repository": "CRAN",
      "Hash": "dc5f7a6598bb025d20d66bb758f12879",
      "Requirements": [
        "rlang",
        "vctrs"
      ]
    },
    "boot": {
      "Package": "boot",
      "Version": "1.3-27",
      "Source": "Repository",
      "Repository": "CRAN",
      "Hash": "d9778c960792721e8433daaf3db8f16a",
      "Requirements": []
    },
    "broom": {
      "Package": "broom",
      "Version": "0.7.10",
      "Source": "Repository",
      "Repository": "CRAN",
      "Hash": "ddf8bc55ea050f984835dd2d23cd6828",
      "Requirements": [
        "backports",
        "dplyr",
        "ellipsis",
        "generics",
        "ggplot2",
        "glue",
        "purrr",
        "rlang",
        "stringr",
        "tibble",
        "tidyr"
      ]
    },
    "calibrate": {
      "Package": "calibrate",
      "Version": "1.7.7",
      "Source": "Repository",
      "Repository": "CRAN",
      "Hash": "0240da64c75ec26bdf741e6891f333b0",
      "Requirements": [
        "MASS"
      ]
    },
    "callr": {
      "Package": "callr",
      "Version": "3.7.0",
      "Source": "Repository",
      "Repository": "CRAN",
      "Hash": "461aa75a11ce2400245190ef5d3995df",
      "Requirements": [
        "R6",
        "processx"
      ]
    },
    "car": {
      "Package": "car",
      "Version": "3.0-11",
      "Source": "Repository",
      "Repository": "CRAN",
      "Hash": "07f8d11b44999a3f36eee2ef0d86c975",
      "Requirements": [
        "MASS",
        "abind",
        "carData",
        "lme4",
        "maptools",
        "mgcv",
        "nlme",
        "nnet",
        "pbkrtest",
        "quantreg",
        "rio"
      ]
    },
    "carData": {
      "Package": "carData",
      "Version": "3.0-4",
      "Source": "Repository",
      "Repository": "CRAN",
      "Hash": "7ff5c94cec207b3fd9774cfaa5157738",
      "Requirements": []
    },
    "caret": {
      "Package": "caret",
      "Version": "6.0-90",
      "Source": "Repository",
      "Repository": "CRAN",
      "Hash": "42469c788063931bd460be0c4d6044eb",
      "Requirements": [
        "ModelMetrics",
        "e1071",
        "foreach",
        "ggplot2",
        "lattice",
        "nlme",
        "pROC",
        "plyr",
        "recipes",
        "reshape2",
        "withr"
      ]
    },
    "cellranger": {
      "Package": "cellranger",
      "Version": "1.1.0",
      "Source": "Repository",
      "Repository": "CRAN",
      "Hash": "f61dbaec772ccd2e17705c1e872e9e7c",
      "Requirements": [
        "rematch",
        "tibble"
      ]
    },
    "checkmate": {
      "Package": "checkmate",
      "Version": "2.0.0",
      "Source": "Repository",
      "Repository": "CRAN",
      "Hash": "a667800d5f0350371bedeb8b8b950289",
      "Requirements": [
        "backports"
      ]
    },
    "circlize": {
      "Package": "circlize",
      "Version": "0.4.13",
      "Source": "Repository",
      "Repository": "CRAN",
      "Hash": "7fe204e42ae9addc35147f8a5a8739fb",
      "Requirements": [
        "GlobalOptions",
        "colorspace",
        "shape"
      ]
    },
    "class": {
      "Package": "class",
      "Version": "7.3-18",
      "Source": "Repository",
      "Repository": "CRAN",
      "Hash": "15ef288688a6919417ade6251deea2b3",
      "Requirements": [
        "MASS"
      ]
    },
    "cli": {
      "Package": "cli",
      "Version": "3.1.0",
      "Source": "Repository",
      "Repository": "CRAN",
      "Hash": "66a3834e54593c89d8beefb312347e58",
      "Requirements": [
        "glue"
      ]
    },
    "clipr": {
      "Package": "clipr",
      "Version": "0.7.1",
      "Source": "Repository",
      "Repository": "CRAN",
      "Hash": "ebaa97ac99cc2daf04e77eecc7b781d7",
      "Requirements": []
    },
    "clue": {
      "Package": "clue",
      "Version": "0.3-60",
      "Source": "Repository",
      "Repository": "CRAN",
      "Hash": "402594b0365210ad6df53e8fcda69d8a",
      "Requirements": [
        "cluster"
      ]
    },
    "cluster": {
      "Package": "cluster",
      "Version": "2.1.2",
      "Source": "Repository",
      "Repository": "CRAN",
      "Hash": "ce49bfe5bc0b3ecd43a01fe1b01c2243",
      "Requirements": []
    },
    "codetools": {
      "Package": "codetools",
      "Version": "0.2-18",
      "Source": "Repository",
      "Repository": "CRAN",
      "Hash": "019388fc48e48b3da0d3a76ff94608a8",
      "Requirements": []
    },
    "colorspace": {
      "Package": "colorspace",
      "Version": "2.0-2",
      "Source": "Repository",
      "Repository": "CRAN",
      "Hash": "6baccb763ee83c0bd313460fdb8b8a84",
      "Requirements": []
    },
    "commonmark": {
      "Package": "commonmark",
      "Version": "1.7",
      "Source": "Repository",
      "Repository": "CRAN",
      "Hash": "0f22be39ec1d141fd03683c06f3a6e67",
      "Requirements": []
    },
    "conquer": {
      "Package": "conquer",
      "Version": "1.2.1",
      "Source": "Repository",
      "Repository": "CRAN",
      "Hash": "8225311a3d9cf63a74917bfa8167d868",
      "Requirements": [
        "Matrix",
        "Rcpp",
        "RcppArmadillo",
        "caret",
        "matrixStats"
      ]
    },
    "corrplot": {
      "Package": "corrplot",
      "Version": "0.90",
      "Source": "Repository",
      "Repository": "CRAN",
      "Hash": "0514bd6a3e99a2a17145c97c1cfebb09",
      "Requirements": []
    },
    "cowplot": {
      "Package": "cowplot",
      "Version": "1.1.1",
      "Source": "Repository",
      "Repository": "CRAN",
      "Hash": "b418e8423699d11c7f2087c2bfd07da2",
      "Requirements": [
        "ggplot2",
        "gtable",
        "rlang",
        "scales"
      ]
    },
    "cpp11": {
      "Package": "cpp11",
      "Version": "0.4.1",
      "Source": "Repository",
      "Repository": "CRAN",
      "Hash": "70976176dfd7f179f212783aab2547b1",
      "Requirements": []
    },
    "crayon": {
      "Package": "crayon",
      "Version": "1.4.2",
      "Source": "Repository",
      "Repository": "CRAN",
      "Hash": "0a6a65d92bd45b47b94b84244b528d17",
      "Requirements": []
    },
    "crosstalk": {
      "Package": "crosstalk",
      "Version": "1.1.1",
      "Source": "Repository",
      "Repository": "CRAN",
      "Hash": "2b06f9e415a62b6762e4b8098d2aecbc",
      "Requirements": [
        "R6",
        "htmltools",
        "jsonlite",
        "lazyeval"
      ]
    },
    "curl": {
      "Package": "curl",
      "Version": "4.3.2",
      "Source": "Repository",
      "Repository": "CRAN",
      "Hash": "022c42d49c28e95d69ca60446dbabf88",
      "Requirements": []
    },
    "data.table": {
      "Package": "data.table",
      "Version": "1.14.2",
      "Source": "Repository",
      "Repository": "CRAN",
      "Hash": "36b67b5adf57b292923f5659f5f0c853",
      "Requirements": []
    },
    "dbplyr": {
      "Package": "dbplyr",
      "Version": "2.1.1",
      "Source": "Repository",
      "Repository": "CRAN",
      "Hash": "1f37fa4ab2f5f7eded42f78b9a887182",
      "Requirements": [
        "DBI",
        "R6",
        "assertthat",
        "blob",
        "dplyr",
        "ellipsis",
        "glue",
        "lifecycle",
        "magrittr",
        "purrr",
        "rlang",
        "tibble",
        "tidyselect",
        "vctrs",
        "withr"
      ]
    },
    "dendextend": {
      "Package": "dendextend",
      "Version": "1.15.2",
      "Source": "Repository",
      "Repository": "CRAN",
      "Hash": "02dfbb2e6e66bbdc8eb245106366ccbf",
      "Requirements": [
        "ggplot2",
        "magrittr",
        "viridis"
      ]
    },
    "digest": {
      "Package": "digest",
      "Version": "0.6.28",
      "Source": "Repository",
      "Repository": "CRAN",
      "Hash": "49b5c6e230bfec487b8917d5a0c77cca",
      "Requirements": []
    },
    "dplyr": {
      "Package": "dplyr",
      "Version": "1.0.7",
      "Source": "Repository",
      "Repository": "CRAN",
      "Hash": "36f1ae62f026c8ba9f9b5c9a08c03297",
      "Requirements": [
        "R6",
        "ellipsis",
        "generics",
        "glue",
        "lifecycle",
        "magrittr",
        "pillar",
        "rlang",
        "tibble",
        "tidyselect",
        "vctrs"
      ]
    },
    "dtplyr": {
      "Package": "dtplyr",
      "Version": "1.1.0",
      "Source": "Repository",
      "Repository": "CRAN",
      "Hash": "1e14e4c5b2814de5225312394bc316da",
      "Requirements": [
        "crayon",
        "data.table",
        "dplyr",
        "ellipsis",
        "glue",
        "lifecycle",
        "rlang",
        "tibble",
        "tidyselect",
        "vctrs"
      ]
    },
    "e1071": {
      "Package": "e1071",
      "Version": "1.7-9",
      "Source": "Repository",
      "Repository": "CRAN",
      "Hash": "32885be243a29301c90d33db37c3aad8",
      "Requirements": [
        "class",
        "proxy"
      ]
    },
    "egg": {
      "Package": "egg",
      "Version": "0.4.5",
      "Source": "Repository",
      "Repository": "CRAN",
      "Hash": "d958917f7b60c13089ab0c8d17114053",
      "Requirements": [
        "ggplot2",
        "gridExtra",
        "gtable"
      ]
    },
    "ellipse": {
      "Package": "ellipse",
      "Version": "0.4.2",
      "Source": "Repository",
      "Repository": "CRAN",
      "Hash": "bfa61f1a00c0d30b86bf13d35748e24c",
      "Requirements": []
    },
    "ellipsis": {
      "Package": "ellipsis",
      "Version": "0.3.2",
      "Source": "Repository",
      "Repository": "CRAN",
      "Hash": "bb0eec2fe32e88d9e2836c2f73ea2077",
      "Requirements": [
        "rlang"
      ]
    },
    "evaluate": {
      "Package": "evaluate",
      "Version": "0.14",
      "Source": "Repository",
      "Repository": "CRAN",
      "Hash": "ec8ca05cffcc70569eaaad8469d2a3a7",
      "Requirements": []
    },
    "extrafont": {
      "Package": "extrafont",
      "Version": "0.17",
      "Source": "Repository",
      "Repository": "CRAN",
      "Hash": "7f2f50e8f998a4bea4b04650fc4f2ca8",
      "Requirements": [
        "Rttf2pt1",
        "extrafontdb"
      ]
    },
    "extrafontdb": {
      "Package": "extrafontdb",
      "Version": "1.0",
      "Source": "Repository",
      "Repository": "CRAN",
      "Hash": "a861555ddec7451c653b40e713166c6f",
      "Requirements": []
    },
    "factoextra": {
      "Package": "factoextra",
      "Version": "1.0.7",
      "Source": "Repository",
      "Repository": "CRAN",
      "Hash": "e95f1aed34b3f0a15a0c308175ee4c80",
      "Requirements": [
        "FactoMineR",
        "abind",
        "cluster",
        "dendextend",
        "ggplot2",
        "ggpubr",
        "ggrepel",
        "reshape2",
        "tidyr"
      ]
    },
    "fansi": {
      "Package": "fansi",
      "Version": "0.5.0",
      "Source": "Repository",
      "Repository": "CRAN",
      "Hash": "d447b40982c576a72b779f0a3b3da227",
      "Requirements": []
    },
    "farver": {
      "Package": "farver",
      "Version": "2.1.0",
      "Source": "Repository",
      "Repository": "CRAN",
      "Hash": "c98eb5133d9cb9e1622b8691487f11bb",
      "Requirements": []
    },
    "fastmap": {
      "Package": "fastmap",
      "Version": "1.1.0",
      "Source": "Repository",
      "Repository": "CRAN",
      "Hash": "77bd60a6157420d4ffa93b27cf6a58b8",
      "Requirements": []
    },
    "flashClust": {
      "Package": "flashClust",
      "Version": "1.01-2",
      "Source": "Repository",
      "Repository": "CRAN",
      "Hash": "09fb526c49460c4933bc077db6eba924",
      "Requirements": []
    },
    "forcats": {
      "Package": "forcats",
      "Version": "0.5.1",
      "Source": "Repository",
      "Repository": "CRAN",
      "Hash": "81c3244cab67468aac4c60550832655d",
      "Requirements": [
        "ellipsis",
        "magrittr",
        "rlang",
        "tibble"
      ]
    },
    "foreach": {
      "Package": "foreach",
      "Version": "1.5.1",
      "Source": "Repository",
      "Repository": "CRAN",
      "Hash": "e32cfc0973caba11b65b1fa691b4d8c9",
      "Requirements": [
        "codetools",
        "iterators"
      ]
    },
    "foreign": {
      "Package": "foreign",
      "Version": "0.8-81",
      "Source": "Repository",
      "Repository": "CRAN",
      "Hash": "74628ea7a3be5ee8a7b5bb0a8e84882e",
      "Requirements": []
    },
    "fs": {
      "Package": "fs",
      "Version": "1.5.0",
      "Source": "Repository",
      "Repository": "CRAN",
      "Hash": "44594a07a42e5f91fac9f93fda6d0109",
      "Requirements": []
    },
    "future": {
      "Package": "future",
      "Version": "1.23.0",
      "Source": "Repository",
      "Repository": "CRAN",
      "Hash": "7bf6fbed7f00cae876901fd70c04f3a4",
      "Requirements": [
        "digest",
        "globals",
        "listenv",
        "parallelly"
      ]
    },
    "future.apply": {
      "Package": "future.apply",
      "Version": "1.8.1",
      "Source": "Repository",
      "Repository": "CRAN",
      "Hash": "f568ce73d3d59582b0f7babd0eb33d07",
      "Requirements": [
        "future",
        "globals"
      ]
    },
    "gargle": {
      "Package": "gargle",
      "Version": "1.2.0",
      "Source": "Repository",
      "Repository": "CRAN",
      "Hash": "9d234e6a87a6f8181792de6dc4a00e39",
      "Requirements": [
        "cli",
        "fs",
        "glue",
        "httr",
        "jsonlite",
        "rappdirs",
        "rlang",
        "rstudioapi",
        "withr"
      ]
    },
    "gclus": {
      "Package": "gclus",
      "Version": "1.3.2",
      "Source": "Repository",
      "Repository": "CRAN",
      "Hash": "8f905e7f70ac42e5b0e39d6ba360dd44",
      "Requirements": [
        "cluster"
      ]
    },
    "generics": {
      "Package": "generics",
      "Version": "0.1.1",
      "Source": "Repository",
      "Repository": "CRAN",
      "Hash": "3f6bcfb0ee5d671d9fd1893d2faa79cb",
      "Requirements": []
    },
    "ggplot2": {
      "Package": "ggplot2",
      "Version": "3.3.5",
      "Source": "Repository",
      "Repository": "CRAN",
      "Hash": "d7566c471c7b17e095dd023b9ef155ad",
      "Requirements": [
        "MASS",
        "digest",
        "glue",
        "gtable",
        "isoband",
        "mgcv",
        "rlang",
        "scales",
        "tibble",
        "withr"
      ]
    },
    "ggpubr": {
      "Package": "ggpubr",
      "Version": "0.4.0",
      "Source": "Repository",
      "Repository": "CRAN",
      "Hash": "77089557d374c69db7cb77e65f0d6ab0",
      "Requirements": [
        "cowplot",
        "dplyr",
        "ggplot2",
        "ggrepel",
        "ggsci",
        "ggsignif",
        "glue",
        "gridExtra",
        "magrittr",
        "polynom",
        "purrr",
        "rlang",
        "rstatix",
        "scales",
        "tibble",
        "tidyr"
      ]
    },
    "ggrepel": {
      "Package": "ggrepel",
      "Version": "0.9.1",
      "Source": "Repository",
      "Repository": "CRAN",
      "Hash": "08ab869f37e6a7741a64ab9069bcb67d",
      "Requirements": [
        "Rcpp",
        "ggplot2",
        "rlang",
        "scales"
      ]
    },
    "ggsci": {
      "Package": "ggsci",
      "Version": "2.9",
      "Source": "Repository",
      "Repository": "CRAN",
      "Hash": "81ccb8213ed592598210afd10c3a5936",
      "Requirements": [
        "ggplot2",
        "scales"
      ]
    },
    "ggsignif": {
      "Package": "ggsignif",
      "Version": "0.6.3",
      "Source": "Repository",
      "Repository": "CRAN",
      "Hash": "2e82e829a1c4a6c5d41921c177051e85",
      "Requirements": [
        "ggplot2"
      ]
    },
    "glmnet": {
      "Package": "glmnet",
      "Version": "4.1-3",
      "Source": "Repository",
      "Repository": "CRAN",
      "Hash": "c2212436f9c51ebb6a4df7ba616662c1",
      "Requirements": [
        "Matrix",
        "Rcpp",
        "RcppEigen",
        "foreach",
        "shape",
        "survival"
      ]
    },
    "globals": {
      "Package": "globals",
      "Version": "0.14.0",
      "Source": "Repository",
      "Repository": "CRAN",
      "Hash": "eca8023ed5ca6372479ebb9b3207f5ae",
      "Requirements": [
        "codetools"
      ]
    },
    "glue": {
      "Package": "glue",
      "Version": "1.4.2",
      "Source": "Repository",
      "Repository": "CRAN",
      "Hash": "6efd734b14c6471cfe443345f3e35e29",
      "Requirements": []
    },
    "googledrive": {
      "Package": "googledrive",
      "Version": "2.0.0",
      "Source": "Repository",
      "Repository": "CRAN",
      "Hash": "c3a25adbbfbb03f12e6f88c5fb1f3024",
      "Requirements": [
        "cli",
        "gargle",
        "glue",
        "httr",
        "jsonlite",
        "lifecycle",
        "magrittr",
        "pillar",
        "purrr",
        "rlang",
        "tibble",
        "uuid",
        "vctrs",
        "withr"
      ]
    },
    "googlesheets4": {
      "Package": "googlesheets4",
      "Version": "1.0.0",
      "Source": "Repository",
      "Repository": "CRAN",
      "Hash": "9a6564184dc4a81daea4f1d7ce357c6a",
      "Requirements": [
        "cellranger",
        "cli",
        "curl",
        "gargle",
        "glue",
        "googledrive",
        "httr",
        "ids",
        "magrittr",
        "purrr",
        "rematch2",
        "rlang",
        "tibble",
        "vctrs"
      ]
    },
    "gower": {
      "Package": "gower",
      "Version": "0.2.2",
      "Source": "Repository",
      "Repository": "CRAN",
      "Hash": "be6a2b3529928bd803d1c437d1d43152",
      "Requirements": []
    },
    "gridExtra": {
      "Package": "gridExtra",
      "Version": "2.3",
      "Source": "Repository",
      "Repository": "CRAN",
      "Hash": "7d7f283939f563670a697165b2cf5560",
      "Requirements": [
        "gtable"
      ]
    },
    "gt": {
      "Package": "gt",
      "Version": "0.3.1",
      "Source": "Repository",
      "Repository": "CRAN",
      "Hash": "e027761c361e66a24e22f9446b3dd86c",
      "Requirements": [
        "base64enc",
        "bitops",
        "checkmate",
        "commonmark",
        "dplyr",
        "fs",
        "ggplot2",
        "glue",
        "htmltools",
        "magrittr",
        "rlang",
        "sass",
        "scales",
        "stringr",
        "tibble",
        "tidyselect"
      ]
    },
    "gtable": {
      "Package": "gtable",
      "Version": "0.3.0",
      "Source": "Repository",
      "Repository": "CRAN",
      "Hash": "ac5c6baf7822ce8732b343f14c072c4d",
      "Requirements": []
    },
    "hablar": {
      "Package": "hablar",
      "Version": "0.3.0",
      "Source": "Repository",
      "Repository": "CRAN",
      "Hash": "58ca0f8fff30f57b9ec11fecf673f8ac",
      "Requirements": [
        "dplyr",
        "lubridate",
        "purrr"
      ]
    },
    "haven": {
      "Package": "haven",
      "Version": "2.4.3",
      "Source": "Repository",
      "Repository": "CRAN",
      "Hash": "10bec8a8264f3eb59531e8c4c0303f96",
      "Requirements": [
        "cpp11",
        "forcats",
        "hms",
        "readr",
        "rlang",
        "tibble",
        "tidyselect",
        "vctrs"
      ]
    },
    "heatmaply": {
      "Package": "heatmaply",
      "Version": "1.3.0",
      "Source": "Repository",
      "Repository": "CRAN",
      "Hash": "7734720c8932fbaf8c2ff6833be6e351",
      "Requirements": [
        "RColorBrewer",
        "assertthat",
        "colorspace",
        "dendextend",
        "egg",
        "ggplot2",
        "htmlwidgets",
        "magrittr",
        "plotly",
        "reshape2",
        "scales",
        "seriation",
        "viridis",
        "webshot"
      ]
    },
    "here": {
      "Package": "here",
      "Version": "1.0.1",
      "Source": "Repository",
      "Repository": "CRAN",
      "Hash": "24b224366f9c2e7534d2344d10d59211",
      "Requirements": [
        "rprojroot"
      ]
    },
    "highr": {
      "Package": "highr",
      "Version": "0.9",
      "Source": "Repository",
      "Repository": "CRAN",
      "Hash": "8eb36c8125038e648e5d111c0d7b2ed4",
      "Requirements": [
        "xfun"
      ]
    },
    "hms": {
      "Package": "hms",
      "Version": "1.1.1",
      "Source": "Repository",
      "Repository": "CRAN",
      "Hash": "5b8a2dd0fdbe2ab4f6081e6c7be6dfca",
      "Requirements": [
        "ellipsis",
        "lifecycle",
        "pkgconfig",
        "rlang",
        "vctrs"
      ]
    },
    "htmltools": {
      "Package": "htmltools",
      "Version": "0.5.2",
      "Source": "Repository",
      "Repository": "CRAN",
      "Hash": "526c484233f42522278ab06fb185cb26",
      "Requirements": [
        "base64enc",
        "digest",
        "fastmap",
        "rlang"
      ]
    },
    "htmlwidgets": {
      "Package": "htmlwidgets",
      "Version": "1.5.4",
      "Source": "Repository",
      "Repository": "CRAN",
      "Hash": "76147821cd3fcd8c4b04e1ef0498e7fb",
      "Requirements": [
        "htmltools",
        "jsonlite",
        "yaml"
      ]
    },
    "httr": {
      "Package": "httr",
      "Version": "1.4.2",
      "Source": "Repository",
      "Repository": "CRAN",
      "Hash": "a525aba14184fec243f9eaec62fbed43",
      "Requirements": [
        "R6",
        "curl",
        "jsonlite",
        "mime",
        "openssl"
      ]
    },
    "ids": {
      "Package": "ids",
      "Version": "1.0.1",
      "Source": "Repository",
      "Repository": "CRAN",
      "Hash": "99df65cfef20e525ed38c3d2577f7190",
      "Requirements": [
        "openssl",
        "uuid"
      ]
    },
    "ipred": {
      "Package": "ipred",
      "Version": "0.9-12",
      "Source": "Repository",
      "Repository": "CRAN",
      "Hash": "8312ebd8121ad2eca1c76441040bee5d",
      "Requirements": [
        "MASS",
        "class",
        "nnet",
        "prodlim",
        "rpart",
        "survival"
      ]
    },
    "isoband": {
      "Package": "isoband",
      "Version": "0.2.5",
      "Source": "Repository",
      "Repository": "CRAN",
      "Hash": "7ab57a6de7f48a8dc84910d1eca42883",
      "Requirements": []
    },
    "iterators": {
      "Package": "iterators",
      "Version": "1.0.13",
      "Source": "Repository",
      "Repository": "CRAN",
      "Hash": "64778782a89480e9a644f69aad9a2877",
      "Requirements": []
    },
    "janitor": {
      "Package": "janitor",
      "Version": "2.1.0",
      "Source": "Repository",
      "Repository": "CRAN",
      "Hash": "6de84a8c67fb247e721166049c84695f",
      "Requirements": [
        "dplyr",
        "lifecycle",
        "lubridate",
        "magrittr",
        "purrr",
        "rlang",
        "snakecase",
        "stringi",
        "stringr",
        "tidyr",
        "tidyselect"
      ]
    },
    "jquerylib": {
      "Package": "jquerylib",
      "Version": "0.1.4",
      "Source": "Repository",
      "Repository": "CRAN",
      "Hash": "5aab57a3bd297eee1c1d862735972182",
      "Requirements": [
        "htmltools"
      ]
    },
    "jsonlite": {
      "Package": "jsonlite",
      "Version": "1.7.2",
      "Source": "Repository",
      "Repository": "CRAN",
      "Hash": "98138e0994d41508c7a6b84a0600cfcb",
      "Requirements": []
    },
    "knitr": {
      "Package": "knitr",
      "Version": "1.36",
      "Source": "Repository",
      "Repository": "CRAN",
      "Hash": "46344b93f8854714cdf476433a59ed10",
      "Requirements": [
        "evaluate",
        "highr",
        "stringr",
        "xfun",
        "yaml"
      ]
    },
    "labeling": {
      "Package": "labeling",
      "Version": "0.4.2",
      "Source": "Repository",
      "Repository": "CRAN",
      "Hash": "3d5108641f47470611a32d0bdf357a72",
      "Requirements": []
    },
    "later": {
      "Package": "later",
      "Version": "1.3.0",
      "Source": "Repository",
      "Repository": "CRAN",
      "Hash": "7e7b457d7766bc47f2a5f21cc2984f8e",
      "Requirements": [
        "Rcpp",
        "rlang"
      ]
    },
    "latex2exp": {
      "Package": "latex2exp",
      "Version": "0.5.0",
      "Source": "Repository",
      "Repository": "CRAN",
      "Hash": "f96b4c78546d415fa21c99e83629543a",
      "Requirements": [
        "magrittr",
        "stringr"
      ]
    },
    "lattice": {
      "Package": "lattice",
      "Version": "0.20-41",
      "Source": "Repository",
      "Repository": "CRAN",
      "Hash": "fbd9285028b0263d76d18c95ae51a53d",
      "Requirements": []
    },
    "lava": {
      "Package": "lava",
      "Version": "1.6.10",
      "Source": "Repository",
      "Repository": "CRAN",
      "Hash": "4c31a28528978d8689145f5274ce9058",
      "Requirements": [
        "SQUAREM",
        "future.apply",
        "numDeriv",
        "progressr",
        "survival"
      ]
    },
    "lazyeval": {
      "Package": "lazyeval",
      "Version": "0.2.2",
      "Source": "Repository",
      "Repository": "CRAN",
      "Hash": "d908914ae53b04d4c0c0fd72ecc35370",
      "Requirements": []
    },
    "leaps": {
      "Package": "leaps",
      "Version": "3.1",
      "Source": "Repository",
      "Repository": "CRAN",
      "Hash": "e7023edcf59fd695d92eb01a7f37f991",
      "Requirements": []
    },
    "lifecycle": {
      "Package": "lifecycle",
      "Version": "1.0.1",
      "Source": "Repository",
      "Repository": "CRAN",
      "Hash": "a6b6d352e3ed897373ab19d8395c98d0",
      "Requirements": [
        "glue",
        "rlang"
      ]
    },
    "limma": {
      "Package": "limma",
      "Version": "3.44.3",
      "Source": "Bioconductor",
      "git_url": "https://git.bioconductor.org/packages/limma",
      "git_branch": "RELEASE_3_11",
      "git_last_commit": "90275de",
      "git_last_commit_date": "2020-06-12",
      "Hash": "dd56ef73b83f3f9393ae28c7549d78ab",
      "Requirements": []
    },
    "listenv": {
      "Package": "listenv",
      "Version": "0.8.0",
      "Source": "Repository",
      "Repository": "CRAN",
      "Hash": "0bde42ee282efb18c7c4e63822f5b4f7",
      "Requirements": []
    },
    "lme4": {
      "Package": "lme4",
      "Version": "1.1-27.1",
      "Source": "Repository",
      "Repository": "CRAN",
      "Hash": "c995b0405ce0894d6fe52b3e08ea9085",
      "Requirements": [
        "MASS",
        "Matrix",
        "Rcpp",
        "RcppEigen",
        "boot",
        "lattice",
        "minqa",
        "nlme",
        "nloptr"
      ]
    },
    "lmtest": {
      "Package": "lmtest",
      "Version": "0.9-38",
      "Source": "Repository",
      "Repository": "CRAN",
      "Hash": "b0edacc02f7a3dad41a1afc385e929f4",
      "Requirements": [
        "zoo"
      ]
    },
    "lubridate": {
      "Package": "lubridate",
      "Version": "1.8.0",
      "Source": "Repository",
      "Repository": "CRAN",
      "Hash": "2ff5eedb6ee38fb1b81205c73be1be5a",
      "Requirements": [
        "cpp11",
        "generics"
      ]
    },
    "magrittr": {
      "Package": "magrittr",
      "Version": "2.0.1",
      "Source": "Repository",
      "Repository": "CRAN",
      "Hash": "41287f1ac7d28a92f0a286ed507928d3",
      "Requirements": []
    },
    "maptools": {
      "Package": "maptools",
      "Version": "1.1-2",
      "Source": "Repository",
      "Repository": "CRAN",
      "Hash": "41e7097a7a02db986344eeca0d8a49ac",
      "Requirements": [
        "foreign",
        "lattice",
        "sp"
      ]
    },
    "matrixStats": {
      "Package": "matrixStats",
      "Version": "0.61.0",
      "Source": "Repository",
      "Repository": "CRAN",
      "Hash": "b8e6221fc11247b12ab1b055a6f66c27",
      "Requirements": []
    },
    "mgcv": {
      "Package": "mgcv",
      "Version": "1.8-34",
      "Source": "Repository",
      "Repository": "CRAN",
      "Hash": "bd4a6c4b600f58651d60d381b0e9a397",
      "Requirements": [
        "Matrix",
        "nlme"
      ]
    },
    "mime": {
      "Package": "mime",
      "Version": "0.12",
      "Source": "Repository",
      "Repository": "CRAN",
      "Hash": "18e9c28c1d3ca1560ce30658b22ce104",
      "Requirements": []
    },
    "minqa": {
      "Package": "minqa",
      "Version": "1.2.4",
      "Source": "Repository",
      "Repository": "CRAN",
      "Hash": "eaee7d2a6f3ed4491df868611cb064cc",
      "Requirements": [
        "Rcpp"
      ]
    },
    "mnormt": {
      "Package": "mnormt",
      "Version": "2.0.2",
      "Source": "Repository",
      "Repository": "CRAN",
      "Hash": "7e6ee68a01d6c87c69087d4a250ee763",
      "Requirements": [
        "tmvnsim"
      ]
    },
    "modelr": {
      "Package": "modelr",
      "Version": "0.1.8",
      "Source": "Repository",
      "Repository": "CRAN",
      "Hash": "9fd59716311ee82cba83dc2826fc5577",
      "Requirements": [
        "broom",
        "magrittr",
        "purrr",
        "rlang",
        "tibble",
        "tidyr",
        "tidyselect",
        "vctrs"
      ]
    },
    "munsell": {
      "Package": "munsell",
      "Version": "0.5.0",
      "Source": "Repository",
      "Repository": "CRAN",
      "Hash": "6dfe8bf774944bd5595785e3229d8771",
      "Requirements": [
        "colorspace"
      ]
    },
    "nlme": {
      "Package": "nlme",
      "Version": "3.1-152",
      "Source": "Repository",
      "Repository": "CRAN",
      "Hash": "35de1ce639f20b5e10f7f46260730c65",
      "Requirements": [
        "lattice"
      ]
    },
    "nloptr": {
      "Package": "nloptr",
      "Version": "1.2.2.2",
      "Source": "Repository",
      "Repository": "CRAN",
      "Hash": "2737faeee353704efec5afa1e943dd64",
      "Requirements": []
    },
    "nnet": {
      "Package": "nnet",
      "Version": "7.3-15",
      "Source": "Repository",
      "Repository": "CRAN",
      "Hash": "b67ac021b3fb3a4b69d0d3c2bc049e9f",
      "Requirements": []
    },
    "numDeriv": {
      "Package": "numDeriv",
      "Version": "2016.8-1.1",
      "Source": "Repository",
      "Repository": "CRAN",
      "Hash": "df58958f293b166e4ab885ebcad90e02",
      "Requirements": []
    },
    "openssl": {
      "Package": "openssl",
      "Version": "1.4.5",
      "Source": "Repository",
      "Repository": "CRAN",
      "Hash": "5406fd37ef0bf9b88c8a4f264d6ec220",
      "Requirements": [
        "askpass"
      ]
    },
    "openxlsx": {
      "Package": "openxlsx",
      "Version": "4.2.4",
      "Source": "Repository",
      "Repository": "CRAN",
      "Hash": "f1b1ca1254ccb485dccc9c0dc65a2c36",
      "Requirements": [
        "Rcpp",
        "stringi",
        "zip"
      ]
    },
    "pBrackets": {
      "Package": "pBrackets",
      "Version": "1.0.1",
      "Source": "Repository",
      "Repository": "CRAN",
      "Hash": "aef35aaca2a35b8704ce6d2b58cf42f1",
      "Requirements": []
    },
    "pROC": {
      "Package": "pROC",
      "Version": "1.18.0",
      "Source": "Repository",
      "Repository": "CRAN",
      "Hash": "417fd0d40479932c19faf2747817c473",
      "Requirements": [
        "Rcpp",
        "plyr"
      ]
    },
    "parallelly": {
      "Package": "parallelly",
      "Version": "1.28.1",
      "Source": "Repository",
      "Repository": "CRAN",
      "Hash": "5300c9fc71841550bdca64d39e82af0e",
      "Requirements": []
    },
    "patchwork": {
      "Package": "patchwork",
      "Version": "1.1.1",
      "Source": "Repository",
      "Repository": "CRAN",
      "Hash": "c446b30cb33ec125ff02588b60660ccb",
      "Requirements": [
        "ggplot2",
        "gtable"
      ]
    },
    "pbkrtest": {
      "Package": "pbkrtest",
      "Version": "0.5.1",
      "Source": "Repository",
      "Repository": "CRAN",
      "Hash": "b304ff5955f37b48bd30518faf582929",
      "Requirements": [
        "MASS",
        "Matrix",
        "broom",
        "dplyr",
        "knitr",
        "lme4",
        "magrittr",
        "numDeriv"
      ]
    },
    "pillar": {
      "Package": "pillar",
      "Version": "1.6.4",
      "Source": "Repository",
      "Repository": "CRAN",
      "Hash": "60200b6aa32314ac457d3efbb5ccbd98",
      "Requirements": [
        "cli",
        "crayon",
        "ellipsis",
        "fansi",
        "lifecycle",
        "rlang",
        "utf8",
        "vctrs"
      ]
    },
    "pkgconfig": {
      "Package": "pkgconfig",
      "Version": "2.0.3",
      "Source": "Repository",
      "Repository": "CRAN",
      "Hash": "01f28d4278f15c76cddbea05899c5d6f",
      "Requirements": []
    },
    "plotly": {
      "Package": "plotly",
      "Version": "4.10.0",
      "Source": "Repository",
      "Repository": "CRAN",
      "Hash": "fbb11e44d057996ca5fe40d959cacfb0",
      "Requirements": [
        "RColorBrewer",
        "base64enc",
        "crosstalk",
        "data.table",
        "digest",
        "dplyr",
        "ggplot2",
        "htmltools",
        "htmlwidgets",
        "httr",
        "jsonlite",
        "lazyeval",
        "magrittr",
        "promises",
        "purrr",
        "rlang",
        "scales",
        "tibble",
        "tidyr",
        "vctrs",
        "viridisLite"
      ]
    },
    "plyr": {
      "Package": "plyr",
      "Version": "1.8.6",
      "Source": "Repository",
      "Repository": "CRAN",
      "Hash": "ec0e5ab4e5f851f6ef32cd1d1984957f",
      "Requirements": [
        "Rcpp"
      ]
    },
    "png": {
      "Package": "png",
      "Version": "0.1-7",
      "Source": "Repository",
      "Repository": "CRAN",
      "Hash": "03b7076c234cb3331288919983326c55",
      "Requirements": []
    },
    "polynom": {
      "Package": "polynom",
      "Version": "1.4-0",
      "Source": "Repository",
      "Repository": "CRAN",
      "Hash": "c396592ecfe9e75cee1013533efafe34",
      "Requirements": []
    },
    "prettyunits": {
      "Package": "prettyunits",
      "Version": "1.1.1",
      "Source": "Repository",
      "Repository": "CRAN",
      "Hash": "95ef9167b75dde9d2ccc3c7528393e7e",
      "Requirements": []
    },
    "processx": {
      "Package": "processx",
      "Version": "3.5.2",
      "Source": "Repository",
      "Repository": "CRAN",
      "Hash": "0cbca2bc4d16525d009c4dbba156b37c",
      "Requirements": [
        "R6",
        "ps"
      ]
    },
    "prodlim": {
      "Package": "prodlim",
      "Version": "2019.11.13",
      "Source": "Repository",
      "Repository": "CRAN",
      "Hash": "c243bf70db3a6631a0c8783152fb7db9",
      "Requirements": [
        "KernSmooth",
        "Rcpp",
        "lava",
        "survival"
      ]
    },
    "progress": {
      "Package": "progress",
      "Version": "1.2.2",
      "Source": "Repository",
      "Repository": "CRAN",
      "Hash": "14dc9f7a3c91ebb14ec5bb9208a07061",
      "Requirements": [
        "R6",
        "crayon",
        "hms",
        "prettyunits"
      ]
    },
    "progressr": {
      "Package": "progressr",
      "Version": "0.9.0",
      "Source": "Repository",
      "Repository": "CRAN",
      "Hash": "ca0d80ecc29903f7579edbabd91f4199",
      "Requirements": [
        "digest"
      ]
    },
    "promises": {
      "Package": "promises",
      "Version": "1.2.0.1",
      "Source": "Repository",
      "Repository": "CRAN",
      "Hash": "4ab2c43adb4d4699cf3690acd378d75d",
      "Requirements": [
        "R6",
        "Rcpp",
        "later",
        "magrittr",
        "rlang"
      ]
    },
    "proxy": {
      "Package": "proxy",
      "Version": "0.4-26",
      "Source": "Repository",
      "Repository": "CRAN",
      "Hash": "50b405c6419e921b9e9360cc9ebbcf2d",
      "Requirements": []
    },
    "ps": {
      "Package": "ps",
      "Version": "1.6.0",
      "Source": "Repository",
      "Repository": "CRAN",
      "Hash": "32620e2001c1dce1af49c49dccbb9420",
      "Requirements": []
    },
    "psych": {
      "Package": "psych",
      "Version": "2.1.9",
      "Source": "Repository",
      "Repository": "CRAN",
      "Hash": "ffa6d4c281173358806341ad7d0029a0",
      "Requirements": [
        "lattice",
        "mnormt",
        "nlme"
      ]
    },
    "purrr": {
      "Package": "purrr",
      "Version": "0.3.4",
      "Source": "Repository",
      "Repository": "CRAN",
      "Hash": "97def703420c8ab10d8f0e6c72101e02",
      "Requirements": [
        "magrittr",
        "rlang"
      ]
    },
    "qap": {
      "Package": "qap",
      "Version": "0.1-1",
      "Source": "Repository",
      "Repository": "CRAN",
      "Hash": "753e69deffc32851121955ea150ecf8d",
      "Requirements": []
    },
    "qqman": {
      "Package": "qqman",
      "Version": "0.1.8",
      "Source": "Repository",
      "Repository": "CRAN",
      "Hash": "82403747cc333114570a11b386d13c5f",
      "Requirements": [
        "calibrate"
      ]
    },
    "quantreg": {
      "Package": "quantreg",
      "Version": "5.86",
      "Source": "Repository",
      "Repository": "CRAN",
      "Hash": "28692dfa3efea8e19d29347d05f5a489",
      "Requirements": [
        "Matrix",
        "MatrixModels",
        "SparseM",
        "conquer"
      ]
    },
    "rappdirs": {
      "Package": "rappdirs",
      "Version": "0.3.3",
      "Source": "Repository",
      "Repository": "CRAN",
      "Hash": "5e3c5dc0b071b21fa128676560dbe94d",
      "Requirements": []
    },
    "readr": {
      "Package": "readr",
      "Version": "2.0.2",
      "Source": "Repository",
      "Repository": "CRAN",
      "Hash": "7cb2c3ecfbc2c6786221d2c0c1f6ed68",
      "Requirements": [
        "R6",
        "cli",
        "clipr",
        "cpp11",
        "crayon",
        "hms",
        "lifecycle",
        "rlang",
        "tibble",
        "tzdb",
        "vroom"
      ]
    },
    "readxl": {
      "Package": "readxl",
      "Version": "1.3.1",
      "Source": "Repository",
      "Repository": "CRAN",
      "Hash": "63537c483c2dbec8d9e3183b3735254a",
      "Requirements": [
        "Rcpp",
        "cellranger",
        "progress",
        "tibble"
      ]
    },
    "recipes": {
      "Package": "recipes",
      "Version": "0.1.17",
      "Source": "Repository",
      "Repository": "CRAN",
      "Hash": "443951ef5d9e72a96405cbb0157bb1d4",
      "Requirements": [
        "Matrix",
        "dplyr",
        "ellipsis",
        "generics",
        "glue",
        "gower",
        "ipred",
        "lifecycle",
        "lubridate",
        "magrittr",
        "purrr",
        "rlang",
        "tibble",
        "tidyr",
        "tidyselect",
        "timeDate",
        "vctrs",
        "withr"
      ]
    },
    "registry": {
      "Package": "registry",
      "Version": "0.5-1",
      "Source": "Repository",
      "Repository": "CRAN",
      "Hash": "1c9935f4f14c6c096c9c9072ddee59f1",
      "Requirements": []
    },
    "rematch": {
      "Package": "rematch",
      "Version": "1.0.1",
      "Source": "Repository",
      "Repository": "CRAN",
      "Hash": "c66b930d20bb6d858cd18e1cebcfae5c",
      "Requirements": []
    },
    "rematch2": {
      "Package": "rematch2",
      "Version": "2.1.2",
      "Source": "Repository",
      "Repository": "CRAN",
      "Hash": "76c9e04c712a05848ae7a23d2f170a40",
      "Requirements": [
        "tibble"
      ]
    },
    "renv": {
      "Package": "renv",
      "Version": "0.15.2",
      "Source": "Repository",
      "Repository": "CRAN",
      "Hash": "206c4ef8b7ad6fb1060d69aa7b9dfe69",
      "Requirements": []
    },
    "reprex": {
      "Package": "reprex",
      "Version": "2.0.1",
      "Source": "Repository",
      "Repository": "CRAN",
      "Hash": "911d101becedc0fde495bd910984bdc8",
      "Requirements": [
        "callr",
        "cli",
        "clipr",
        "fs",
        "glue",
        "knitr",
        "rlang",
        "rmarkdown",
        "rstudioapi",
        "withr"
      ]
    },
    "reshape2": {
      "Package": "reshape2",
      "Version": "1.4.4",
      "Source": "Repository",
      "Repository": "CRAN",
      "Hash": "bb5996d0bd962d214a11140d77589917",
      "Requirements": [
        "Rcpp",
        "plyr",
        "stringr"
      ]
    },
    "rio": {
      "Package": "rio",
      "Version": "0.5.27",
      "Source": "Repository",
      "Repository": "CRAN",
      "Hash": "18f47d9adafc32abd3d0f450036f739e",
      "Requirements": [
        "curl",
        "data.table",
        "foreign",
        "haven",
        "openxlsx",
        "readxl",
        "tibble"
      ]
    },
    "rjson": {
      "Package": "rjson",
      "Version": "0.2.21",
      "Source": "Repository",
      "Repository": "CRAN",
      "Hash": "f9da75e6444e95a1baf8ca24909d63b9",
      "Requirements": []
    },
    "rlang": {
      "Package": "rlang",
      "Version": "0.4.12",
      "Source": "Repository",
      "Repository": "CRAN",
      "Hash": "0879f5388fe6e4d56d7ef0b7ccb031e5",
      "Requirements": []
    },
    "rmarkdown": {
      "Package": "rmarkdown",
      "Version": "2.11",
      "Source": "Repository",
      "Repository": "CRAN",
      "Hash": "320017b52d05a943981272b295750388",
      "Requirements": [
        "evaluate",
        "htmltools",
        "jquerylib",
        "jsonlite",
        "knitr",
        "stringr",
        "tinytex",
        "xfun",
        "yaml"
      ]
    },
    "ropls": {
      "Package": "ropls",
      "Version": "1.20.0",
      "Source": "Bioconductor",
      "git_url": "https://git.bioconductor.org/packages/ropls",
      "git_branch": "RELEASE_3_11",
      "git_last_commit": "d56916b",
      "git_last_commit_date": "2020-04-27",
      "Hash": "21c73086c80c55920043759edcada4ba",
      "Requirements": [
        "Biobase",
        "MultiDataSet"
      ]
    },
    "rpart": {
      "Package": "rpart",
      "Version": "4.1-15",
      "Source": "Repository",
      "Repository": "CRAN",
      "Hash": "9787c1fcb680e655d062e7611cadf78e",
      "Requirements": []
    },
    "rprojroot": {
      "Package": "rprojroot",
      "Version": "2.0.2",
      "Source": "Repository",
      "Repository": "CRAN",
      "Hash": "249d8cd1e74a8f6a26194a91b47f21d1",
      "Requirements": []
    },
    "rstatix": {
      "Package": "rstatix",
      "Version": "0.7.0",
      "Source": "Repository",
      "Repository": "CRAN",
      "Hash": "aa020f8efde649badd0b2b5456e942fe",
      "Requirements": [
        "broom",
        "car",
        "corrplot",
        "dplyr",
        "generics",
        "magrittr",
        "purrr",
        "rlang",
        "tibble",
        "tidyr",
        "tidyselect"
      ]
    },
    "rstudioapi": {
      "Package": "rstudioapi",
      "Version": "0.13",
      "Source": "Repository",
      "Repository": "CRAN",
      "Hash": "06c85365a03fdaf699966cc1d3cf53ea",
      "Requirements": []
    },
    "rvest": {
      "Package": "rvest",
      "Version": "1.0.2",
      "Source": "Repository",
      "Repository": "CRAN",
      "Hash": "bb099886deffecd6f9b298b7d4492943",
      "Requirements": [
        "httr",
        "lifecycle",
        "magrittr",
        "rlang",
        "selectr",
        "tibble",
        "xml2"
      ]
    },
    "sass": {
      "Package": "sass",
      "Version": "0.4.0",
      "Source": "Repository",
      "Repository": "CRAN",
      "Hash": "50cf822feb64bb3977bda0b7091be623",
      "Requirements": [
        "R6",
        "fs",
        "htmltools",
        "rappdirs",
        "rlang"
      ]
    },
    "scales": {
      "Package": "scales",
      "Version": "1.1.1",
      "Source": "Repository",
      "Repository": "CRAN",
      "Hash": "6f76f71042411426ec8df6c54f34e6dd",
      "Requirements": [
        "R6",
        "RColorBrewer",
        "farver",
        "labeling",
        "lifecycle",
        "munsell",
        "viridisLite"
      ]
    },
    "scatterplot3d": {
      "Package": "scatterplot3d",
      "Version": "0.3-41",
      "Source": "Repository",
      "Repository": "CRAN",
      "Hash": "0d3e8c286b735517c2df4ed48848e732",
      "Requirements": []
    },
    "selectr": {
      "Package": "selectr",
      "Version": "0.4-2",
      "Source": "Repository",
      "Repository": "CRAN",
      "Hash": "3838071b66e0c566d55cc26bd6e27bf4",
      "Requirements": [
        "R6",
        "stringr"
      ]
    },
    "seriation": {
      "Package": "seriation",
      "Version": "1.3.1",
      "Source": "Repository",
      "Repository": "CRAN",
      "Hash": "76ad2df9a7784e78dfaebe1ac9e295c3",
      "Requirements": [
        "MASS",
        "TSP",
        "cluster",
        "colorspace",
        "gclus",
        "qap",
        "registry"
      ]
    },
    "shape": {
      "Package": "shape",
      "Version": "1.4.6",
      "Source": "Repository",
      "Repository": "CRAN",
      "Hash": "9067f962730f58b14d8ae54ca885509f",
      "Requirements": []
    },
    "snakecase": {
      "Package": "snakecase",
      "Version": "0.11.0",
      "Source": "Repository",
      "Repository": "CRAN",
      "Hash": "4079070fc210c7901c0832a3aeab894f",
      "Requirements": [
        "stringi",
        "stringr"
      ]
    },
    "sp": {
      "Package": "sp",
      "Version": "1.4-5",
      "Source": "Repository",
      "Repository": "CRAN",
      "Hash": "dfd843ee98246cf932823acf613b05dd",
      "Requirements": [
        "lattice"
      ]
    },
    "stringi": {
      "Package": "stringi",
      "Version": "1.7.5",
      "Source": "Repository",
      "Repository": "CRAN",
      "Hash": "cd50dc9b449de3d3b47cdc9976886999",
      "Requirements": []
    },
    "stringr": {
      "Package": "stringr",
      "Version": "1.4.0",
      "Source": "Repository",
      "Repository": "CRAN",
      "Hash": "0759e6b6c0957edb1311028a49a35e76",
      "Requirements": [
        "glue",
        "magrittr",
        "stringi"
      ]
    },
    "survival": {
      "Package": "survival",
      "Version": "3.2-10",
      "Source": "Repository",
      "Repository": "CRAN",
      "Hash": "6b7453cd9bb32b12577c78d54eeea56a",
      "Requirements": [
        "Matrix"
      ]
    },
    "sys": {
      "Package": "sys",
      "Version": "3.4",
      "Source": "Repository",
      "Repository": "CRAN",
      "Hash": "b227d13e29222b4574486cfcbde077fa",
      "Requirements": []
    },
    "tibble": {
      "Package": "tibble",
      "Version": "3.1.5",
      "Source": "Repository",
      "Repository": "CRAN",
      "Hash": "36eb05ad4cfdfeaa56f5a9b2a1311efd",
      "Requirements": [
        "ellipsis",
        "fansi",
        "lifecycle",
        "magrittr",
        "pillar",
        "pkgconfig",
        "rlang",
        "vctrs"
      ]
    },
    "tidyr": {
      "Package": "tidyr",
      "Version": "1.1.4",
      "Source": "Repository",
      "Repository": "CRAN",
      "Hash": "c8fbdbd9fcac223d6c6fe8e406f368e1",
      "Requirements": [
        "cpp11",
        "dplyr",
        "ellipsis",
        "glue",
        "lifecycle",
        "magrittr",
        "purrr",
        "rlang",
        "tibble",
        "tidyselect",
        "vctrs"
      ]
    },
    "tidyselect": {
      "Package": "tidyselect",
      "Version": "1.1.1",
      "Source": "Repository",
      "Repository": "CRAN",
      "Hash": "7243004a708d06d4716717fa1ff5b2fe",
      "Requirements": [
        "ellipsis",
        "glue",
        "purrr",
        "rlang",
        "vctrs"
      ]
    },
    "tidyverse": {
      "Package": "tidyverse",
      "Version": "1.3.1",
      "Source": "Repository",
      "Repository": "CRAN",
      "Hash": "fc4c72b6ae9bb283416bd59a3303bbab",
      "Requirements": [
        "broom",
        "cli",
        "crayon",
        "dbplyr",
        "dplyr",
        "dtplyr",
        "forcats",
        "ggplot2",
        "googledrive",
        "googlesheets4",
        "haven",
        "hms",
        "httr",
        "jsonlite",
        "lubridate",
        "magrittr",
        "modelr",
        "pillar",
        "purrr",
        "readr",
        "readxl",
        "reprex",
        "rlang",
        "rstudioapi",
        "rvest",
        "stringr",
        "tibble",
        "tidyr",
        "xml2"
      ]
    },
    "timeDate": {
      "Package": "timeDate",
      "Version": "3043.102",
      "Source": "Repository",
      "Repository": "CRAN",
      "Hash": "fde4fc571f5f61978652c229d4713845",
      "Requirements": []
    },
    "tinytex": {
      "Package": "tinytex",
      "Version": "0.34",
      "Source": "Repository",
      "Repository": "CRAN",
      "Hash": "043daa786f4d254f0031534150e28d42",
      "Requirements": [
        "xfun"
      ]
    },
    "tmvnsim": {
      "Package": "tmvnsim",
      "Version": "1.0-2",
      "Source": "Repository",
      "Repository": "CRAN",
      "Hash": "50470c7ed0cc8099cbc17b38f0ef621f",
      "Requirements": []
    },
    "tzdb": {
      "Package": "tzdb",
      "Version": "0.2.0",
      "Source": "Repository",
      "Repository": "CRAN",
      "Hash": "5e069fb033daf2317bd628d3100b75c5",
      "Requirements": [
        "cpp11"
      ]
    },
    "utf8": {
      "Package": "utf8",
      "Version": "1.2.2",
      "Source": "Repository",
      "Repository": "CRAN",
      "Hash": "c9c462b759a5cc844ae25b5942654d13",
      "Requirements": []
    },
    "uuid": {
      "Package": "uuid",
      "Version": "1.0-3",
      "Source": "Repository",
      "Repository": "CRAN",
      "Hash": "2097822ba5e4440b81a0c7525d0315ce",
      "Requirements": []
    },
    "vctrs": {
      "Package": "vctrs",
      "Version": "0.3.8",
      "Source": "Repository",
      "Repository": "CRAN",
      "Hash": "ecf749a1b39ea72bd9b51b76292261f1",
      "Requirements": [
        "ellipsis",
        "glue",
        "rlang"
      ]
    },
    "viridis": {
      "Package": "viridis",
      "Version": "0.6.2",
      "Source": "Repository",
      "Repository": "CRAN",
      "Hash": "ee96aee95a7a563e5496f8991e9fde4b",
      "Requirements": [
        "ggplot2",
        "gridExtra",
        "viridisLite"
      ]
    },
    "viridisLite": {
      "Package": "viridisLite",
      "Version": "0.4.0",
      "Source": "Repository",
      "Repository": "CRAN",
      "Hash": "55e157e2aa88161bdb0754218470d204",
      "Requirements": []
    },
    "vroom": {
      "Package": "vroom",
      "Version": "1.5.5",
      "Source": "Repository",
      "Repository": "CRAN",
      "Hash": "9c3b3a3f947c7936cea7485349247e5b",
      "Requirements": [
        "bit64",
        "cli",
        "cpp11",
        "crayon",
        "glue",
        "hms",
        "lifecycle",
        "progress",
        "rlang",
        "tibble",
        "tidyselect",
        "tzdb",
        "vctrs",
        "withr"
      ]
    },
    "webshot": {
      "Package": "webshot",
      "Version": "0.5.2",
      "Source": "Repository",
      "Repository": "CRAN",
      "Hash": "e99d80ad34457a4853674e89d5e806de",
      "Requirements": [
        "callr",
        "jsonlite",
        "magrittr"
      ]
    },
    "withr": {
      "Package": "withr",
      "Version": "2.4.2",
      "Source": "Repository",
      "Repository": "CRAN",
      "Hash": "ad03909b44677f930fa156d47d7a3aeb",
      "Requirements": []
    },
    "xfun": {
      "Package": "xfun",
      "Version": "0.27",
      "Source": "Repository",
      "Repository": "CRAN",
      "Hash": "12b69332f085d350fc1f2ea6cca58397",
      "Requirements": []
    },
    "xml2": {
      "Package": "xml2",
      "Version": "1.3.2",
      "Source": "Repository",
      "Repository": "CRAN",
      "Hash": "d4d71a75dd3ea9eb5fa28cc21f9585e2",
      "Requirements": []
    },
    "yaml": {
      "Package": "yaml",
      "Version": "2.2.1",
      "Source": "Repository",
      "Repository": "CRAN",
      "Hash": "2826c5d9efb0a88f657c7a679c7106db",
      "Requirements": []
    },
    "zip": {
      "Package": "zip",
      "Version": "2.2.0",
      "Source": "Repository",
      "Repository": "CRAN",
      "Hash": "c7eef2996ac270a18c2715c997a727c5",
      "Requirements": []
    },
    "zlibbioc": {
      "Package": "zlibbioc",
      "Version": "1.34.0",
      "Source": "Bioconductor",
      "git_url": "https://git.bioconductor.org/packages/zlibbioc",
      "git_branch": "RELEASE_3_11",
      "git_last_commit": "2db035c",
      "git_last_commit_date": "2020-04-27",
      "Hash": "a1b2fc6a5b8076e5e9edf275d50d1795",
      "Requirements": []
    },
    "zoo": {
      "Package": "zoo",
      "Version": "1.8-9",
      "Source": "Repository",
      "Repository": "CRAN",
      "Hash": "035d1c7c12593038c26fb1c2fd40c4d2",
      "Requirements": [
        "lattice"
      ]
    }
  }
}
